# Supplementary material for: Opportunities, Challenges, and Scientific Progress in Hemp Crops
Source: Molecules. 2024 May 20;29(10):2397. doi: 10.3390/molecules29102397 (PMC11124073; doi:10.3390/molecules29102397)
Supplement: Supplementary file 1 [file molecules-29-02397-s001.zip]

Archive with 1 entries (1 files):
- molecules-3012502-supplementary.xlsx
