# Supplementary material for: Opportunities, Challenges, and Scientific Progress in Hemp Crops
Source: Molecules. 2024 May 20;29(10):2397. doi: 10.3390/molecules29102397 (PMC11124073; doi:10.3390/molecules29102397)
Supplement: Supplementary file 1 [file molecules-29-02397-s001.zip › molecules-3012502-supplementary.xlsx]

## Sheet: References & Abbreviations
Dataset	Reference
USA commercial available	Smith CJ, Vergara D, Keegan B, Jikomes N. The phytochemical diversity of commercial Cannabis in the United States. PLoS One. 2022;17(5):e0267498. PMID: 35588111
Switzerland	Data retrieved from Labels of the products and certificates of analysis
Europe	Schafroth MA, Mazzoccanti G, Reynoso-Moreno I, Erni R, Pollastro F, Caprioglio D, Botta B, Allegrone G, Grassi G, Chicca A, Gasparrini F, Gertsch J, Carreira EM, Appendino G. Δ9-cis-Tetrahydrocannabinol: Natural Occurrence, Chirality, and Pharmacology. J Nat Prod. 2021;84(9):2502-2510. doi: 10.1021/acs.jnatprod.1c00513. PMID: 34304557.
nd=not detected
ni=no information

## Sheet: Varieties Data
Origin	Producer/Provider	Variety Name	Product	THC (% dry weight)	CBD (% dry weight)	CBG (% dry weight)
Switzerland	Puregene AG	20 001 046 0002	flowers	0.279588	9.04743	0.421092
Switzerland	Puregene AG	20 000 321 2120	flowers	0.278623	7.70791	0.327386
Switzerland	Puregene AG	20 001 066 0001	flowers	0.266476	7.59744	0.217745
Switzerland	Puregene AG	20 001 071 0006	flowers	0.290901	7.09448	0.151516
Switzerland	Puregene AG	20 001 177 0007	flowers	0.244069	6.32289	0.173093
Switzerland	Puregene AG	20 001 228 0001	flowers	0.288387	8.51643	0.204267
Switzerland	Puregene AG	20 001 244 0004	flowers	0.202762	4.24179	0.160676
Switzerland	Puregene AG	20 001 423 0002	flowers	0.240965	6.28605	0.148948
Switzerland	Puregene AG	20 004 005 0005	flowers	0.188438	4.28554	0.14222
Switzerland	Puregene AG	20 004 096 0002	flowers	0.236249	6.69477	0.302674
Switzerland	Puregene AG	20 800 141 0004	flowers	0.291208	7.87239	0.0663889
Switzerland	Puregene AG	21 001 917 0025	flowers	0.236439	6.1406	0.193004
Switzerland	Puregene AG	21 002 018 0017	flowers	0.277074	5.84185	0.205848
Switzerland	Puregene AG	Alpenzwerg / Orancello	flowers	0.41	9.28	0.17
Switzerland	Puregene AG	Ganja Slash / HQ & Haze hemp flowers	flowers	0.48	11.72	0.31
Switzerland	Puregene AG	Einhorn / V1 hemp flowers	flowers	0.44	14.1	0.22
Switzerland	Puregene AG	Alpenzwerg / NR2 hemp flowers	flowers	0.37	10.31	0.58
Switzerland	Puregene AG	Ganja Slash / V1/HQ hemp flowers	flowers	0.64	14.96	0.39
Switzerland	Puregene AG	Alpenzwerg / NR2 hemp flowers	flowers	0.37	10.31	0.58
Switzerland	Puregene AG	Ganja Slash / V1/HQ hemp flowers	flowers	0.5	12.1	0.33
Switzerland	Puregene AG	Alpenzwerg / NR2 hemp flowers	flowers	0.33	9.73	0.51
Switzerland	Puregene AG	Alpenzwerg / NR2 hemp flowers	flowers	0.33	9.73	0.5
Switzerland	Puregene AG	Ganja Slash / V1/HQ hemp flowers	flowers	0.4	10.67	0.23
Switzerland	Puregene AG	African Weeds Green / HQ hemp flowers	flowers	0.55	11.82	0.32
Switzerland	Puregene AG	Alpenzwerg / NR2 hemp flowers	flowers	0.47	10.94	0.61
Switzerland	Puregene AG	Einhorn / V1 hemp flowers	flowers	0.44	14.1	0.22
Switzerland	Puregene AG	Swiss Weeds Blue / V1 hemp flowers	flowers	0.71	16.33	0.31
Switzerland	Puregene AG	African Weeds Green / HQ hemp flowers	flowers	0.55	11.82	0.32
Switzerland	Puregene AG	Swiss Weeds Blue / V1 hemp flowers	flowers	0.77	18.09	0.3
Switzerland	Puregene AG	African Weeds Green / HQ hemp flowers	flowers	0.51	11	0.31
Switzerland	Puregene AG	Einhorn / V1 hemp flowers	flowers	0.44	14.1	0.22
Switzerland	Puregene AG	Wild Buzz / V1 hemp flowers Wildbuzz	flowers	0.54	12.36	0.34
Switzerland	Puregene AG	Elelwiis / NR2 hemp flowers	flowers	0.4	11.29	0.09
Switzerland	Puregene AG	Ganja Slash / V1/HQ hemp flowers	flowers	0.49	10.72	0.27
Switzerland	Puregene AG	Alpenzwerg / NR2 hemp flowers	flowers	0.47	10.94	0.61
Switzerland	Puregene AG	African Weeds Green / HQ hemp flowers	flowers	0.36	9.27	0.32
Switzerland	Puregene AG	Swiss Weeds Hasch Buff	hash	0.71	39.12	0.54
Switzerland	Puregene AG	Alpenzwerg CBD Hasch	hash	0.33	14.35	0.02
Switzerland	Puregene AG	Ganja Slash / V1/HQ hemp flowers	flowers	0.53	13.18	0.18
Switzerland	Puregene AG	Swiss Weed Gold	flowers	0.3	7.72	0.4
Switzerland	Puregene AG	Elelwiis / NR2 hemp flowers	flowers	0.38	10.99	0.32
Switzerland	Puregene AG	Alpenzwerg / NR2 hemp flowers	flowers	0.38	10.62	0.49
Switzerland	Puregene AG	Swiss Weed Red	flowers	0.64	14.25	0.38
Switzerland	Puregene AG	Ganja Slash	flowers	0.53	12.02	0.24
Switzerland	Puregene AG	Alpenzwerg	flowers	0.39	10.91	0.45
Switzerland	Puregene AG	African Weed Marlin	flowers	0.64	14.83	0.26
Switzerland	Puregene AG	Ganja Slash	flowers	0.61	14.15	0.38
Switzerland	Puregene AG	Edelwiis	flowers	0.35	9.92	0.4
Switzerland	Puregene AG	Alpenzwerg	flowers	0.38	10.48	0.54
Switzerland	Puregene AG	Sout Afrika Green / African Green	flowers	0.36	9.27	0.32
Switzerland	Puregene AG	Wild Buzz	flowers	0.71	16.33	0.31
Switzerland	Puregene AG	Alpenzwerg	flowers	0.4	11.08	0.66
Switzerland	Puregene AG	Edelwiis	flowers	0.4	11.08	0.66
Switzerland	Puregene AG	Ganja Slash	flowers	0.52	12.26	0.44
Switzerland	Puregene AG	Edelwiis	flowers	0.58	13.34	0.38
Switzerland	Puregene AG	Purple Haze	flowers	0.68	14.51	0.53
Switzerland	Puregene AG	Alpenzwerg	flowers	0.37	10.56	0.68
Switzerland	Puregene AG	Lemon Skittel	flowers	0.6	13	0.28
Switzerland	Puregene AG	Ganja Slash	flowers	0.46	11.94	0.43
Switzerland	Puregene AG	Sout Afrika Green / African Green	flowers	0.58	13.86	0.65
Switzerland	Puregene AG	Edelwiis	flowers	0.58	14.25	0.48
Switzerland	Puregene AG	Alpenzwerg	flowers	0.38	10.79	0.61
Switzerland	Puregene AG	Hanfbluten / Haze hemp flowers	flowers	0.61	15.18	0.34
Switzerland	Puregene AG	Hanfbluten / Haze hemp flowers	flowers	0.6	14.36	0.24
Switzerland	Green Brothers Switzerland AG	Amnesia	flowers	0.17	3.6	0.09
Switzerland	Green Brothers Switzerland AG	Cheese	flowers	0.12	3	0.11
Switzerland	Green Brothers Switzerland AG	Cherry Pie	flowers	0.07	2.5	0.05
Switzerland	Green Brothers Switzerland AG	Hawaiian Skunk	flowers	0.09	2.2	0.09
Switzerland	Green Brothers Switzerland AG	Lemon Skunk EU	flowers	0.19	4.8	0.22
Switzerland	Green Brothers Switzerland AG	Organello EU	flowers	0.11	3.1	0.07
Switzerland	Green Brothers Switzerland AG	Jack Herrer EU	flowers	0.17	4.4	0.13
Switzerland	Green Brothers Switzerland AG	Mango Kush	flowers	0.16	5	0.18
Switzerland	Green Brothers Switzerland AG	OG Kush	flowers	0.16	4.1	0.22
Switzerland	Green Brothers Switzerland AG	Orange Bud CBG	flowers	0.16	nd	10.3
Switzerland	Green Brothers Switzerland AG	Pineapple Express	flowers	0.12	2.92	nd
Switzerland	Green Brothers Switzerland AG	Skittelz	flowers	0.15	3.9	0.08
Switzerland	Green Brothers Switzerland AG	Strawberry Diesel	flowers	0.19	4.1	0.14
Switzerland	Green Brothers Switzerland AG	Super Lemon Haze	flowers	0.12	3.2	0.09
Switzerland	Green Brothers Switzerland AG	Trim	flowers	0.08	1.8	0.21
Switzerland	Green Brothers Switzerland AG	Vanilla Kush	flowers	0.19	4.1	0.39
Switzerland	Green Brothers Switzerland AG	Watermelon cookies	flowers	0.18	3.9	0.14
Switzerland	Green Brothers Switzerland AG	Northern Light	spiked flowers	nd	17.5	nd
Switzerland	Green Brothers Switzerland AG	Golden Buds	spiked flowers	0.07	59	nd
Switzerland	Green Brothers Switzerland AG	Ice Rock	spiked flowers	nd	85	nd
Switzerland	Green Brothers Switzerland AG	Moon Rock	spiked flowers	0.14	58.1	0.08
Switzerland	Green Brothers Switzerland AG	Double O	hash	0.17	10.4	0.1
Switzerland	Green Brothers Switzerland AG	Caramello	hash	0.11	9.9	nd
Switzerland	Green Brothers Switzerland AG	Afgan Cream	hash	0.07	8.1	nd
Switzerland	Leriff	SnowFlakes	flowers	<1	14-17	ni
Switzerland	Leriff	Lemon	flowers	<1	9-12	ni
Switzerland	Leriff	EasyWeed Yellow	flowers	<1	12-14	ni
Switzerland	Leriff	EasyWeed Black	flowers	<1	16	ni
Switzerland	Leriff	Strawberry | Aquaponique	flowers	<1	<22	ni
Switzerland	Leriff	Lemon Haze | Aquaponique	flowers	<1	<22	ni
Switzerland	Leriff	Bubble Gum | Aquaponique	flowers	<1	<24	ni
Switzerland	Leriff	Carame Candy | Aquaponique	flowers	<1	<20	ni
Switzerland	Leriff	Harley Queen | Aquaponique	flowers	<1	<22	ni
Switzerland	Leriff	Gorilla | Greenhouse	flowers	<1	<20	ni
Switzerland	Leriff	Lemon | Greenhouse	flowers	<1	10-18	ni
Switzerland	Leriff	Cannatonic | Greenhouse	flowers	<1	10-18	ni
Switzerland	Leriff	Lemon - Indoor	flowers	<1	14-28	ni
Switzerland	Leriff	Arlequin | Indoor	flowers	<1	14-28	ni
Switzerland	Leriff	V1 Outdoor	flowers	<1	8-16	ni
Switzerland	The Swiss Hempcare	Candy Cush	flowers	<1	10-15	ni
Switzerland	The Swiss Hempcare	Super Silver haze	flowers	<1	18-23	ni
Switzerland	The Swiss Hempcare	Purple Magic	flowers	<1	18-23	ni
Switzerland	The Swiss Hempcare	Purple Queen	flowers	<1	13-18	ni
Switzerland	The Swiss Hempcare	Sorgen Los	flowers	<1	10-15	ni
Switzerland	The Swiss Hempcare	Lemon Pop	flowers	<1	18-23	ni
Switzerland	Green Passion (Canway)	Passion Kush (Indoor)	flowers	<1	<23	ni
Switzerland	Green Passion (Canway)	Purple Punch (Indoor)	flowers	<1	<17	ni
Switzerland	Green Passion (Canway)	Maui Kush (Indoor)	flowers	<1	<21	ni
Switzerland	Green Passion (Canway)	Amnesia (Indoor)	flowers	<1	<19	ni
Switzerland	Green Passion (Canway)	Velvet Passion (Indoor)	flowers	<1	<18	ni
Switzerland	Green Passion (Canway)	Fruit Punch (Indoor)	flowers	<1	<18	ni
Switzerland	Green Passion (Canway)	Maui Wowy (Indoor)	flowers	<1	<21	ni
Switzerland	Green Passion (Canway)	Lemon Passion (Indoor)	flowers	<1	<16	ni
Switzerland	Green Passion (Canway)	Passion Haze (Indoor)	flowers	<1	<21	ni
Switzerland	Green Passion (Canway)	Space Queen (Indoor)	flowers	<1	<20	ni
Switzerland	Green Passion (Canway)	Cannabis Crunch	flowers	<1	<23	ni
Switzerland	Green Passion (Canway)	Tangerine Passion (Indoor)	flowers	<1	<19	ni
Switzerland	Green Passion (Canway)	OG Cookies (Indoor)	flowers	<1	<18	ni
Switzerland	Green Passion (Canway)	Limited Grapefruit Passion (Indoor)	flowers	<1	<20	ni
Switzerland	Green Passion (Canway)	Passion Kush Popcorn	flowers	<1	<23	ni
Switzerland	Green Passion (Canway)	Fruit Punch Popcorn	flowers	<1	<16	ni
Switzerland	Green Passion (Canway)	Lemon Passion Popcorn	flowers	<1	<16	ni
Switzerland	Green Passion (Canway)	Maui Wowy Popcorn	flowers	<1	<21	ni
Switzerland	Green Passion (Canway)	Passion Haze Popcorn	flowers	<1	<21	ni
Switzerland	Green Passion (Canway)	Space Qeen Popcorn	flowers	<1	<20	ni
Switzerland	Green Passion (Canway)	Passion CBG (Indoor)	flowers	<1	ni	<10
Switzerland	Green Passion (Canway)	Fruit Punch (Greenhouse)	flowers	<1	<18	ni
Switzerland	Green Passion (Canway)	Maui Wowy (Greenhouse)	flowers	<1	<21	ni
Switzerland	Green Passion (Canway)	Lemon Passion (Greenhouse)	flowers	<1	<16	ni
Switzerland	Green Passion (Canway)	Passion Haze (Greenhouse)	flowers	<1	<21	ni
Switzerland	Green Passion (Canway)	Space Queen (Greenhouse)	flowers	<1	<20	ni
Switzerland	Green Passion (Canway)	Fruit Punch (Outdoor)	flowers	<1	<14	ni
Switzerland	Green Passion (Canway)	Maui Wowy (Outdoor)	flowers	<1	<14	ni
Switzerland	Green Passion (Canway)	Lemon Passion (Outdoor)	flowers	<1	<14	ni
Switzerland	Green Passion (Canway)	Passion Haze (Outdoor)	flowers	<1	<16	ni
Switzerland	Green Passion (Canway)	Space Queen (Outdoor)	flowers	<1	<14	ni
Switzerland	Green Passion (Canway)	Alpina Green (Outdoor)	flowers	<1	<20	ni
Switzerland	Green Passion (Canway)	White Passion (Outdoor)	flowers	<1	<18	ni
Switzerland	Green Passion (Canway)	Limited Strawberry Haze (Indoor)	flowers	<1	<20	ni
Switzerland	Herba di Berna	ACDC Outdoor	flowers	<0.2	12	ni
Switzerland	Herba di Berna	Afgan Kush Indoor	flowers	0.5	15	5
Switzerland	Herba di Berna	Blueberry Muffin Indoor	flowers	0.4	15	0.6
Switzerland	Herba di Berna	Blueberry Muffin Outdoor	flowers	0.4	11	0.3
Switzerland	Herba di Berna	Cannaqueen Indoor	flowers	0.7	17	ni
Switzerland	Herba di Berna	Cannatonic Greenhouse	flowers	<0.2	12	ni
Switzerland	Herba di Berna	Cannatonic Indoor	flowers	0.52	13.4	ni
Switzerland	Herba di Berna	Cannatonic Outdoor	flowers	0.4	11	ni
Switzerland	Herba di Berna	Cannatonic Outdoor	flowers	<0.2	12	ni
Switzerland	Herba di Berna	Gorilla Glue Cherry Berry Greenhouse	flowers	0.55	13.3	ni
Switzerland	Herba di Berna	Harlequin Indoor	flowers	0.75	14.5	ni
Switzerland	Herba di Berna	Lemon Haze Indoor	flowers	0.8	15	ni
Switzerland	Herba di Berna	Lemon Muffin Indoor	flowers	0.4	12	0.3
Switzerland	Herba di Berna	Mango Haze Indoor	flowers	<0.2	12	ni
Switzerland	Herba di Berna	Mango Haze Outdoor	flowers	0.55	15.5	ni
Switzerland	Herba di Berna	Orangello Outdoor	flowers	0.7	10.6	ni
Switzerland	Herba di Berna	Power Plant Indoor	flowers	0.6	15	ni
Switzerland	Herba di Berna	Strawberry Indoor	flowers	0.7	14	ni
Switzerland	Herba di Berna	Strawberry Indoor	flowers	0.7	14	ni
Switzerland	Herba di Berna	Strawberry Outdoor	flowers	0.4	11.5	ni
Switzerland	Herba di Berna	V1 Indoor	flowers	0.7	19.5	ni
Switzerland	Floralpes SA	Cannabis CBD Gorilla Glue Indoor	flowers	<1	13-15	ni
Switzerland	Floralpes SA	Cannabis CBD Candy Kush Indoor	flowers	<1	13-17	ni
Switzerland	Floralpes SA	Cannabis CBD Lemon Haze Indoor	flowers	<1	9-13	ni
Switzerland	Floralpes SA	Cannabis CBD Amnesia Haze Indoor	flowers	<1	16-20	ni
Switzerland	Floralpes SA	Cannabis CBD Harlequin Indoor	flowers	<1	8-12	ni
Switzerland	Floralpes SA	Cannabis CBD AK-47 Greenhouse	flowers	<1	11-13	ni
Switzerland	Floralpes SA	Cannabis CBD Pineapple Express Greenhouse	flowers	<1	19-23	ni
Switzerland	Floralpes SA	Cannabis CBD Strawberry Greenhouse	flowers	<1	17-21	ni
Switzerland	Floralpes SA	Cannabis CBD Harley Quinn Greenhouse	flowers	<1	11-15	ni
Switzerland	Floralpes SA	Cannabis CBD Lemon Tonic Greenhouse	flowers	<1	15-19	ni
Switzerland	Floralpes SA	Cannabis CBD Mini Buds	flowers	<1	8-21	ni
Switzerland	Floralpes SA	Cannabis CBD Trim Mix	flowers	<1	8-21	ni
Switzerland	Slow Farm SA	Strawberry - Indoors	flowers	0.49	12.55	0.37
Switzerland	Slow Farm SA	White Russian - Outdoor	flowers	0.61	16.5	0.68
Switzerland	Slow Farm SA	Arancia Tonic - Outdoor	flowers	0.5	14.88	0.19
Switzerland	Slow Farm SA	Arancia Tonic - Outdoor	flowers	0.62	15.7	0.042
Switzerland	Slow Farm SA	Fragolina - Outdoor	flowers	0.38	11.03	0.22
Switzerland	Slow Farm SA	Limoncello - Outdoor	flowers	0.38	11.91	0.22
Switzerland	Slow Farm SA	Cookies Kush - Outdoor	flowers	0.52	14.03	0.11
Switzerland	Slow Farm SA	Wild Berry - Outdoor	flowers	0.31	9.34	0.16
Switzerland	Slow Farm SA	Saparot - Outdoor	flowers	0.5	15.02	0.26
Switzerland	Slow Farm SA	Chocolate Milk - Outdoor	flowers	0.35	9.64	0.3
Switzerland	Slow Farm SA	Mango Rambo - Outdoor	flowers	0.59	17.75	0.28
Switzerland	Slow Farm SA	Canna Queen - Outdoor	flowers	0.55	16.11	0.24
Switzerland	Slow Farm SA	Candy Kush - Outdoor	flowers	0.41	12.59	0.16
Switzerland	Slow Farm SA	Pineapple Express - Outdoor	flowers	0.5	14.93	0.19
Switzerland	Slow Farm SA	Passion Fruit - Outdoor	flowers	0.54	15.51	0.08
Switzerland	Slow Farm SA	Arantia Tonic - Greenhouse	flowers	0.58	14.4	0.36
Switzerland	Slow Farm SA	Arantia Tonic - Greenhouse	flowers	0.5	14.64	0.23
Switzerland	Slow Farm SA	Cookies Kush - Greenhouse	flowers	0.43	11.74	0.32
Switzerland	Slow Farm SA	Fragolina - Greenhouse	flowers	0.38	11.03	0.22
Switzerland	Slow Farm SA	Gelato - Greenhouse	flowers	0.44	13.02	0.28
Switzerland	Slow Farm SA	Pink Lady - Greenhouse	flowers	0.42	11.76	0.29
Switzerland	Slow Farm SA	Durban Poison - Greenhouse	flowers	0.42	12	0.48
Switzerland	Slow Farm SA	Blueberry - Greenhouse	flowers	0.58	16.18	0.33
Switzerland	Slow Farm SA	Limoncello - Greenhouse	flowers	0.49	13.7	0.22
Switzerland	Slow Farm SA	Candy Kush - Greenhouse	flowers	0.37	11.33	0.15
Switzerland	Slow Farm SA	Snow White CBG	flowers	0.08	0.02	5.87
USA	USA commercially available		flowers	20.1031	0.0472104	1.09743
USA	USA commercially available		flowers	17.7751	0.0857108	0.904467
USA	USA commercially available		flowers	18.1969	0.0790748	0.923358
USA	USA commercially available		flowers	19.3027	0.0599641	0.517679
USA	USA commercially available		flowers	18.2242	0.071973	0.966903
USA	USA commercially available		flowers	14.7375	0.0385925	0.585377
USA	USA commercially available		flowers	15.0003	0.0477184	0.561609
USA	USA commercially available		flowers	14.9452	0.0352057	0.554631
USA	USA commercially available		flowers	12.1039	0.122167	0.539375
USA	USA commercially available		flowers	20.4454	0.0474035	0.728959
USA	USA commercially available	24k-gold	flowers	20.7727	0.0544718	0.949751
USA	USA commercially available	24k-gold	flowers	19.089	0.0572149	0.825056
USA	USA commercially available	420-carat	flowers	16.3163	0.042584	0.950406
USA	USA commercially available	420-carat	flowers	15.5391	0.0821591	0.798813
USA	USA commercially available	420-carat	flowers	19.9847	0.0655393	1.91997
USA	USA commercially available	420-carat	flowers	21.2769	0.0915085	1.76177
USA	USA commercially available	420-carat	flowers	20.3139	0.0721602	1.8622
USA	USA commercially available	420-carat	flowers	25.7366	0.0907143	0.959899
USA	USA commercially available		flowers	16.593	0.0397147	0.665759
USA	USA commercially available		flowers	15.2721	0.0503764	0.795868
USA	USA commercially available		flowers	18.3817	0.0624382	0.851494
USA	USA commercially available		flowers	14.4832	0.0494886	0.462612
USA	USA commercially available		flowers	19.1535	0.0538444	0.766158
USA	USA commercially available	501st-og	flowers	19.3526	0.0614491	0.783102
USA	USA commercially available	501st-og	flowers	17.5328	0.0489605	0.377592
USA	USA commercially available	66-cookies	flowers	20.3799	0.0481145	0.857923
USA	USA commercially available	66-cookies	flowers	18.4902	0.0498298	0.8782
USA	USA commercially available		flowers	14.6009	0.0463462	0.568573
USA	USA commercially available		flowers	14.6984	0.0328898	0.558791
USA	USA commercially available		flowers	14.5874	0.0486037	0.457377
USA	USA commercially available		flowers	14.2808	0.0619814	0.463273
USA	USA commercially available	707-headband	flowers	21.0768	0.0519018	0.664369
USA	USA commercially available	707-headband	flowers	20.5486	0.0513491	0.917951
USA	USA commercially available	707-headband	flowers	15.8001	0.0447734	0.753097
USA	USA commercially available	707-headband	flowers	22.6865	0.053291	0.68542
USA	USA commercially available	707-headband	flowers	21.6604	0.0589422	0.712678
USA	USA commercially available	707-headband	flowers	18.6049	0.0484886	0.85889
USA	USA commercially available	707-headband	flowers	16.0422	0.0435136	0.722007
USA	USA commercially available	707-headband	flowers	19.1532	0.0567555	0.655707
USA	USA commercially available	707-headband	flowers	20.8626	0.0714249	0.626141
USA	USA commercially available	707-headband	flowers	20.8214	0.0728703	0.731289
USA	USA commercially available	707-headband	flowers	19.8894	0.0702518	0.588528
USA	USA commercially available	707-headband	flowers	21.5216	0.0696889	0.566902
USA	USA commercially available	707-headband	flowers	18.7044	0.0838251	0.737882
USA	USA commercially available	818-headband	flowers	17.0383	0.0348764	1.01895
USA	USA commercially available	afghani	flowers	20.3471	0.0544186	2.17007
USA	USA commercially available		flowers	8.94385	0.0655605	0.42534
USA	USA commercially available	9-pound-hammer	flowers	12.6099	0.0342106	0.570653
USA	USA commercially available	9-pound-hammer	flowers	17.5964	0.0702638	0.896794
USA	USA commercially available	9-pound-hammer	flowers	21.2568	0.0668674	0.727822
USA	USA commercially available	9-pound-hammer	flowers	16.907	0.0665621	0.80536
USA	USA commercially available	9-pound-hammer	flowers	15.9039	0.0527666	0.572211
USA	USA commercially available	headband	flowers	20.0489	0.0510636	3.06625
USA	USA commercially available	headband	flowers	19.4948	0.0454412	2.8759
USA	USA commercially available	headband	flowers	16.8844	0.042945	2.48084
USA	USA commercially available	headband	flowers	17.9791	0.0453225	2.48797
USA	USA commercially available	headband	flowers	19.0171	0.0385688	2.59548
USA	USA commercially available	headband	flowers	18.8824	0.0474945	2.84479
USA	USA commercially available	headband	flowers	16.3611	0.0316903	2.09786
USA	USA commercially available	headband	flowers	16.3561	0.0393766	2.14702
USA	USA commercially available	headband	flowers	20.9556	0.0533642	3.22764
USA	USA commercially available	headband	flowers	23.2247	0.06219	3.29155
USA	USA commercially available	headband	flowers	18.8584	0.0409563	2.84
USA	USA commercially available	headband	flowers	18.6134	0.0598067	2.4609
USA	USA commercially available	headband	flowers	21.0595	0.065044	2.69177
USA	USA commercially available	headband	flowers	20.8107	0.0677358	2.65946
USA	USA commercially available	headband	flowers	18.1864	0.0556178	2.17005
USA	USA commercially available	headband	flowers	17.4216	0.052676	2.48384
USA	USA commercially available	9d4	flowers	19.3665	0.072584	0.396906
USA	USA commercially available	9-pound-hammer	flowers	22.0743	0.0617981	0.561324
USA	USA commercially available	9-pound-hammer	flowers	21.2166	0.0562047	0.706503
USA	USA commercially available	9-pound-hammer	flowers	20.4416	0.0564802	0.738833
USA	USA commercially available	9-pound-hammer	flowers	20.6727	0.0502908	0.746459
USA	USA commercially available	9-pound-hammer	flowers	21.4536	0.0516502	0.674237
USA	USA commercially available	9-pound-hammer	flowers	14.6587	0.0535292	0.890115
USA	USA commercially available	9-pound-hammer	flowers	20.101	0.0509738	0.323689
USA	USA commercially available	9-pound-hammer	flowers	21.2722	0.052527	0.422091
USA	USA commercially available	9-pound-hammer	flowers	18.0028	0.0483251	0.395536
USA	USA commercially available	abula	flowers	13.8661	0.0312537	0.481588
USA	USA commercially available	abula	flowers	15.5184	0.0573676	0.549511
USA	USA commercially available	abula	flowers	13.1866	0.0336158	0.521935
USA	USA commercially available	abula	flowers	17.5847	0.0431982	0.825283
USA	USA commercially available	abula	flowers	18.8378	0.0604776	0.884153
USA	USA commercially available	abula	flowers	15.119	0.0413282	0.712262
USA	USA commercially available	abula	flowers	17.2478	0.0410321	0.79346
USA	USA commercially available	abula	flowers	18.221	0.050492	0.931575
USA	USA commercially available	abula	flowers	19.0386	0.0572846	0.857704
USA	USA commercially available	abula	flowers	15.735	0.0511102	0.653628
USA	USA commercially available	abula	flowers	11.5108	0.0362288	0.497666
USA	USA commercially available		flowers	19.3024	0.0516189	0.822473
USA	USA commercially available	acapulco-gold	flowers	21.0539	0.0508268	0.583975
USA	USA commercially available	acapulco-gold	flowers	16.5812	0.0530461	0.549257
USA	USA commercially available	acapulco-gold	flowers	12.9796	0.0550276	0.655374
USA	USA commercially available	acapulco-gold	flowers	12.2927	0.0465193	1.06924
USA	USA commercially available	acapulco-gold	flowers	13.2135	0.0633976	0.506884
USA	USA commercially available	acapulco-gold	flowers	15.6643	0.0526795	0.771153
USA	USA commercially available	acapulco-gold	flowers	15.5175	0.0486732	0.648753
USA	USA commercially available	acapulco-gold	flowers	16.3975	0.0514048	0.626366
USA	USA commercially available	acapulco-gold	flowers	16.3449	0.0636464	0.583777
USA	USA commercially available	acapulco-gold	flowers	15.257	0.0447002	0.457899
USA	USA commercially available	acdc	flowers	0.666705	16.7581	0.245506
USA	USA commercially available	ace-of-spades	flowers	18.5169	0.0663667	0.517322
USA	USA commercially available	afgooey	flowers	17.0959	0.0590674	0.70718
USA	USA commercially available	afgooey	flowers	15.4175	0.0714029	0.516054
USA	USA commercially available	afghani	flowers	18.7622	0.0634426	0.955999
USA	USA commercially available	afghani	flowers	16.3015	0.0583389	0.895732
USA	USA commercially available	afghani	flowers	14.3471	0.0376735	1.00217
USA	USA commercially available	afghani	flowers	14.9432	0.0535516	0.935868
USA	USA commercially available	afghani	flowers	23.2488	0.0682046	2.51162
USA	USA commercially available	afghani	flowers	22.7724	0.0600952	1.96955
USA	USA commercially available	afghani	flowers	12.2573	0.0648516	0.140246
USA	USA commercially available	afghani	flowers	23.037	0.0678772	2.80205
USA	USA commercially available	afghani	flowers	17.2436	0.0396169	0.848597
USA	USA commercially available	afghooey	flowers	17.4927	0.0497042	0.980947
USA	USA commercially available	afghan-kush	flowers	22.1624	0.077514	2.08207
USA	USA commercially available	afghan-kush	flowers	17.3986	0.0732631	0.681591
USA	USA commercially available	afghan-kush	flowers	18.3931	0.075516	0.717784
USA	USA commercially available	afghan-skunk	flowers	17.5478	0.075471	0.994462
USA	USA commercially available	afgoo	flowers	24.4662	0.0673471	0.942197
USA	USA commercially available	afgoo	flowers	22.1675	0.0695901	0.742621
USA	USA commercially available	afgoo	flowers	21.8696	0.0800592	0.636471
USA	USA commercially available	afrodite	flowers	9.63781	0.0270173	0.164639
USA	USA commercially available		flowers	19.3265	0.0765415	0.535958
USA	USA commercially available		flowers	21.5786	0.0633992	0.536988
USA	USA commercially available		flowers	13.4128	0.0601899	0.305898
USA	USA commercially available		flowers	21.7055	0.0614779	0.912873
USA	USA commercially available	ash	flowers	22.4339	0.362793	0.164632
USA	USA commercially available	acid	flowers	11.1542	0.0613181	0.30083
USA	USA commercially available		flowers	15.336	0.0398804	0.540447
USA	USA commercially available		flowers	19.1561	0.0795907	1.20085
USA	USA commercially available		flowers	19.4038	0.0505247	1.47018
USA	USA commercially available	ak-48	flowers	17.2183	0.0496551	0.985963
USA	USA commercially available	ak-48	flowers	15.2096	0.0333879	0.445695
USA	USA commercially available	ak-48	flowers	16.6192	0.0622726	1.11276
USA	USA commercially available	ak-48	flowers	14.2955	0.0448568	0.551408
USA	USA commercially available		flowers	21.4638	0.0559706	1.13142
USA	USA commercially available		flowers	16.7096	0.0350983	0.55183
USA	USA commercially available		flowers	17.8379	0.0639213	0.519411
USA	USA commercially available	blackberry-kush	flowers	13.0902	0.028867	0.583637
USA	USA commercially available	kali-kandy	flowers	13.3168	0.0780546	0.553186
USA	USA commercially available	la-kookies	flowers	21.2708	0.0706181	1.7961
USA	USA commercially available	la-kookies	flowers	22.0526	0.0595045	1.76457
USA	USA commercially available	la-kookies	flowers	21.1776	0.0451941	1.73197
USA	USA commercially available	la-kookies	flowers	24.8455	0.0718066	2.01561
USA	USA commercially available	fireweed	flowers	18.4065	0.065842	0.84681
USA	USA commercially available	24k-gold	flowers	16.3279	0.0566336	0.24412
USA	USA commercially available	24k-gold	flowers	15.6107	0.0689487	0.576481
USA	USA commercially available	gorilla-og	flowers	14.6129	0.0380902	0.37979
USA	USA commercially available	gorilla-og	flowers	16.4581	0.0483234	0.181277
USA	USA commercially available		flowers	15.8336	0.0751564	0.670837
USA	USA commercially available		flowers	17.5588	0.0410906	1.45012
USA	USA commercially available		flowers	17.3767	0.0416173	1.03484
USA	USA commercially available		flowers	16.1306	0.0718622	0.431039
USA	USA commercially available		flowers	20.7336	0.0683699	1.16474
USA	USA commercially available		flowers	20.0539	0.04128	1.23361
USA	USA commercially available		flowers	23.0189	0.067365	1.48561
USA	USA commercially available		flowers	20.8249	0.0552789	1.63424
USA	USA commercially available		flowers	22.3476	0.0576784	1.40859
USA	USA commercially available		flowers	20.5413	0.0699471	1.27487
USA	USA commercially available		flowers	19.0856	0.0479995	1.09188
USA	USA commercially available		flowers	17.821	0.0410718	0.9952
USA	USA commercially available	king-thunder-fuck	flowers	24.219	0.0705636	2.07387
USA	USA commercially available	ak-47	flowers	18.6161	0.0539179	0.54341
USA	USA commercially available	ak-47	flowers	14.9173	0.161507	0.767401
USA	USA commercially available	ak-47	flowers	14.9768	0.0758996	0.679525
USA	USA commercially available	ak-47	flowers	17.8832	0.0450714	0.698713
USA	USA commercially available	ak-47	flowers	17.9388	0.0546515	1.48404
USA	USA commercially available	ak-47	flowers	22.2908	0.060249	1.05858
USA	USA commercially available	ak-47	flowers	17.5582	0.0779988	0.509481
USA	USA commercially available	ak-47	flowers	15.2848	0.0713483	0.488421
USA	USA commercially available	ak-47	flowers	21.8089	0.0658128	1.48419
USA	USA commercially available	ak-47	flowers	16.4291	0.0435511	1.26988
USA	USA commercially available	ak-47	flowers	18.2605	0.046874	0.89786
USA	USA commercially available	ak-47	flowers	21.2135	0.0563249	1.27093
USA	USA commercially available	ak-47	flowers	19.3915	0.0625256	1.43444
USA	USA commercially available	ak-47	flowers	14.8345	0.0432048	0.50962
USA	USA commercially available	ak-47	flowers	22.0666	0.055384	1.28624
USA	USA commercially available	ak-47	flowers	17.4263	0.073272	0.756963
USA	USA commercially available	ak-47	flowers	17.2687	0.063029	0.57961
USA	USA commercially available	ak-47	flowers	18.8038	0.0540804	0.524118
USA	USA commercially available	ak-47	flowers	20.0765	0.0678185	0.52509
USA	USA commercially available	ak-47	flowers	13.5952	0.0483699	0.206704
USA	USA commercially available	ak-47	flowers	17.4815	0.0547274	0.761687
USA	USA commercially available		flowers	18.8228	0.0465636	0.488575
USA	USA commercially available		flowers	18.5109	0.0367235	0.401822
USA	USA commercially available		flowers	17.5346	0.0446551	0.442123
USA	USA commercially available		flowers	5.74786	13.2163	0.87521
USA	USA commercially available		flowers	7.4568	9.29507	0.44166
USA	USA commercially available		flowers	8.90466	16.1088	0.925889
USA	USA commercially available		flowers	7.68023	15.0159	1.02417
USA	USA commercially available		flowers	13.6647	0.036383	1.05881
USA	USA commercially available	alaska-thunder-grape	flowers	18.2378	0.0708669	0.786872
USA	USA commercially available		flowers	10.8396	0.0448011	1.19929
USA	USA commercially available	himalayan-blackberry	flowers	13.9869	0.0450827	0.289591
USA	USA commercially available	himalayan-blackberry	flowers	17.4889	0.0568162	0.405333
USA	USA commercially available	acapulco-gold	flowers	15.5124	0.0404645	0.805751
USA	USA commercially available	alpine-blue	flowers	15.9682	0.0509454	0.371403
USA	USA commercially available	alpine-blue	flowers	14.9633	0.0641726	0.413173
USA	USA commercially available	alpine-blue	flowers	14.8176	0.0478776	0.325732
USA	USA commercially available	alien-dawg	flowers	18.5064	0.0454097	0.619351
USA	USA commercially available	alien-kush	flowers	11.985	0.0398937	0.260545
USA	USA commercially available	alien-kush	flowers	9.31298	0.0280222	0.357364
USA	USA commercially available	alien-og	flowers	10.4779	0.0434436	0.166264
USA	USA commercially available	alien-og	flowers	16.3531	0.0644058	0.51208
USA	USA commercially available	alien-vs-triangle	flowers	17.9579	0.0440269	1.21607
USA	USA commercially available	alien-vs-triangle	flowers	15.1256	0.0405258	1.52966
USA	USA commercially available	alien-vs-triangle	flowers	14.4342	0.048542	0.692173
USA	USA commercially available	alien-vs-triangle	flowers	15.1831	0.0825899	0.303445
USA	USA commercially available	alien-vs-triangle	flowers	18.128	0.0594109	0.403435
USA	USA commercially available	alien-vs-triangle	flowers	16.7061	0.0627502	0.230197
USA	USA commercially available	alien-vs-triangle	flowers	15.9598	0.0543602	0.403569
USA	USA commercially available	alien-vs-triangle	flowers	16.9992	0.0969958	0.413142
USA	USA commercially available	alien-vs-triangle	flowers	18.9195	0.0724815	0.728138
USA	USA commercially available	alien-vs-triangle	flowers	19.6019	0.0507777	0.361721
USA	USA commercially available	alien-vs-triangle	flowers	14.335	0.0517261	0.351377
USA	USA commercially available	alien-vs-triangle	flowers	17.5915	0.0649951	0.74681
USA	USA commercially available		flowers	19.039	0.119955	0.845422
USA	USA commercially available		flowers	17.1289	0.0659269	0.526955
USA	USA commercially available		flowers	15.084	0.0402669	0.658809
USA	USA commercially available		flowers	17.5344	0.0493883	0.574169
USA	USA commercially available		flowers	7.01025	9.99053	0.602145
USA	USA commercially available		flowers	12.0115	0.0560778	0.423413
USA	USA commercially available	altheas-iron-thai	flowers	19.5688	0.097622	1.00484
USA	USA commercially available	altheas-iron-thai	flowers	19.7782	0.0586052	0.922729
USA	USA commercially available	altheas-iron-thai	flowers	21.787	0.0563825	0.643561
USA	USA commercially available	altheas-iron-thai	flowers	20.8082	0.0655631	0.501233
USA	USA commercially available	altheas-iron-thai	flowers	19.3724	0.0574909	0.572218
USA	USA commercially available	altheas-iron-thai	flowers	18.4564	0.0561891	0.438874
USA	USA commercially available	ambulance	flowers	17.1117	0.0646861	0.280726
USA	USA commercially available	ambulance	flowers	16.3375	0.0491105	0.403355
USA	USA commercially available	ambrosia	flowers	13.4689	0.0464002	0.376794
USA	USA commercially available	amherst-sour-diesel	flowers	15.0067	0.0418269	0.578031
USA	USA commercially available	amherst-sour-diesel	flowers	19.2417	0.0559051	0.941215
USA	USA commercially available	amherst-sour-diesel	flowers	16.0493	0.035117	0.875636
USA	USA commercially available	amherst-sour-diesel	flowers	20.395	0.067221	0.961297
USA	USA commercially available	amnesia	flowers	3.90812	10.2739	0.436651
USA	USA commercially available	amnesia	flowers	3.75244	9.58087	0.423012
USA	USA commercially available	amnesia	flowers	4.33421	10.3594	0.449511
USA	USA commercially available	amnesia	flowers	4.10545	10.3289	0.489075
USA	USA commercially available	amnesia	flowers	3.78827	8.41614	0.29029
USA	USA commercially available	amnesia-haze	flowers	19.4784	0.0623495	0.904219
USA	USA commercially available	amnesia-haze	flowers	22.5571	0.0562572	1.34916
USA	USA commercially available	amnesia-haze	flowers	23.4018	0.0912029	0.851356
USA	USA commercially available	amnesia-haze	flowers	20.702	0.0723161	1.14252
USA	USA commercially available	amnesia-haze	flowers	13.2949	0.0848622	0.543786
USA	USA commercially available	amnesia-haze	flowers	20.5179	0.0786861	1.00064
USA	USA commercially available	amnesia-haze	flowers	14.9724	0.0351343	0.395287
USA	USA commercially available	amnesia-haze	flowers	14.8971	0.0658957	0.961989
USA	USA commercially available	amnesia-haze	flowers	18.6968	0.0498753	0.903447
USA	USA commercially available	amnesia-haze	flowers	18.4759	0.0516786	1.07725
USA	USA commercially available	amnesia-haze	flowers	13.7286	0.0457624	1.71183
USA	USA commercially available		flowers	24.5281	0.0873572	1.64913
USA	USA commercially available		flowers	18.4401	0.0670607	1.02834
USA	USA commercially available		flowers	18.9389	0.0586304	1.06987
USA	USA commercially available		flowers	17.2122	0.0449096	0.864703
USA	USA commercially available		flowers	17.9297	0.0675777	1.08483
USA	USA commercially available		flowers	19.6163	0.0531038	1.04244
USA	USA commercially available		flowers	17.7987	0.0558075	1.19924
USA	USA commercially available		flowers	16.6196	0.0931229	0.796547
USA	USA commercially available		flowers	17.8506	0.0485008	0.963267
USA	USA commercially available	amnesia-flash	flowers	19.9874	0.047571	1.5199
USA	USA commercially available	animal-og	flowers	23.9188	0.0717327	0.90894
USA	USA commercially available	animal-cookies	flowers	13.7503	0.0382978	1.81376
USA	USA commercially available	animal-cookies	flowers	13.3804	0.0317502	1.4114
USA	USA commercially available	animal-cookies	flowers	13.8553	0.0380432	1.70948
USA	USA commercially available	animal-cookies	flowers	16.4376	0.0473752	0.935709
USA	USA commercially available	animal-cookies	flowers	14.9363	0.046714	0.548189
USA	USA commercially available		flowers	20.9373	0.0663006	1.11749
USA	USA commercially available		flowers	12.7601	0.0493615	0.173626
USA	USA commercially available	apollo-haze	flowers	16.8348	0.0472341	0.652426
USA	USA commercially available		flowers	15.7741	0.0473965	0.60271
USA	USA commercially available		flowers	20.1179	0.0630118	0.951279
USA	USA commercially available		flowers	19.0278	0.0622628	1.00063
USA	USA commercially available	arcticblue	flowers	19.8958	0.0474817	1.7585
USA	USA commercially available		flowers	18.1339	0.0473974	0.752835
USA	USA commercially available	lemon-skunk	flowers	22.0641	0.0611333	0.616191
USA	USA commercially available	lemon-skunk	flowers	21.0182	0.0565432	0.671986
USA	USA commercially available	arctic-sun	flowers	13.4477	0.0570477	0.364111
USA	USA commercially available	alaskan-thunder-fuck	flowers	15.0253	0.0361163	0.335636
USA	USA commercially available	alaskan-thunder-fuck	flowers	10.6279	0.0777539	0.260956
USA	USA commercially available	dream-queen	flowers	15.5758	0.0395378	0.828243
USA	USA commercially available	dream-queen	flowers	14.9014	0.0467681	1.63809
USA	USA commercially available	dream-queen	flowers	14.2319	0.0449897	1.42141
USA	USA commercially available	aurora-haze	flowers	17.8938	0.0550073	0.761396
USA	USA commercially available	aurora-haze	flowers	20.2187	0.074769	0.877525
USA	USA commercially available	aurora-haze	flowers	18.7497	0.0550853	0.901135
USA	USA commercially available	aurora-haze	flowers	20.9895	0.0811642	0.911733
USA	USA commercially available	aurora-indica	flowers	14.4875	0.0318644	0.899455
USA	USA commercially available	aurora-indica	flowers	13.5397	0.0311843	0.409833
USA	USA commercially available	aurora-indica	flowers	17.282	0.044741	0.877187
USA	USA commercially available	aurora-indica	flowers	18.7401	0.115501	1.22729
USA	USA commercially available	orange-diesel	flowers	10.9137	0.0284101	0.292661
USA	USA commercially available	avalanche	flowers	13.8667	0.054285	0.621102
USA	USA commercially available	ayahuasca-purple	flowers	17.4442	0.036381	1.22036
USA	USA commercially available	ayahuasca-purple	flowers	18.8743	0.0445738	0.982675
USA	USA commercially available		flowers	15.9697	0.0234325	0.324127
USA	USA commercially available	bad-azz-kush	flowers	16.4261	0.0515246	0.728159
USA	USA commercially available		flowers	20.8773	0.0674752	1.26422
USA	USA commercially available		flowers	23.4024	0.0573057	1.86704
USA	USA commercially available		flowers	21.9607	0.0507279	1.49008
USA	USA commercially available	bananas	flowers	15.2732	0.0358342	1.44539
USA	USA commercially available	bananas	flowers	14.0563	0.0379626	1.00292
USA	USA commercially available	bananas	flowers	15.0462	0.0396413	1.25952
USA	USA commercially available	bananas	flowers	15.2429	0.0561109	1.04333
USA	USA commercially available	bananas	flowers	6.84125	0.062129	0.218754
USA	USA commercially available	banana-cookies	flowers	19.6131	0.0628196	0.934514
USA	USA commercially available	banana-cream-cake	flowers	23.4606	0.0721188	0.601921
USA	USA commercially available	banana-cream-cake	flowers	19.7772	0.0730357	0.487079
USA	USA commercially available	banana-cream-cake	flowers	18.9315	0.0663463	0.470857
USA	USA commercially available	banana-cream-cake	flowers	18.505	0.052177	0.578608
USA	USA commercially available	banana-cream-cake	flowers	22.014	0.0756555	0.589272
USA	USA commercially available	banana-diesel	flowers	21.09	0.0615658	1.01728
USA	USA commercially available	banana-diesel	flowers	22.6356	0.0704821	1.04424
USA	USA commercially available	banana-diesel	flowers	19.5115	0.0797874	1.36328
USA	USA commercially available	banana-punch	flowers	21.5803	0.0439502	1.00545
USA	USA commercially available	banana-sherbet	flowers	26.7478	0.0878809	1.01951
USA	USA commercially available	banana-sherbet	flowers	26.682	0.0817062	0.793372
USA	USA commercially available	banana-sherbet	flowers	22.313	0.0702512	1.51097
USA	USA commercially available		flowers	14.9721	0.0648933	0.330314
USA	USA commercially available		flowers	18.7895	0.0548052	0.279229
USA	USA commercially available	bbs	flowers	16.6029	0.0483457	0.987144
USA	USA commercially available		flowers	13.0085	0.0329957	0.357816
USA	USA commercially available		flowers	13.4761	0.0576413	0.155226
USA	USA commercially available	bbs	flowers	17.9086	0.0688459	0.77514
USA	USA commercially available	bbs	flowers	14.2648	0.0821737	0.619442
USA	USA commercially available	bbs	flowers	13.5031	0.0834071	0.685612
USA	USA commercially available	bc-big-bud	flowers	14.438	0.0437606	0.645708
USA	USA commercially available		flowers	12.5932	0.0369915	0.260453
USA	USA commercially available		flowers	15.3182	0.0570158	0.318435
USA	USA commercially available		flowers	15.4457	0.0479031	0.344407
USA	USA commercially available		flowers	19.415	0.0732908	0.605345
USA	USA commercially available		flowers	24.4922	0.0895082	0.550629
USA	USA commercially available		flowers	14.8308	0.0305364	0.254388
USA	USA commercially available		flowers	23.4906	0.0688009	0.428929
USA	USA commercially available		flowers	13.2086	0.029995	0.260089
USA	USA commercially available	member-berry	flowers	18.8889	0.0518223	0.643832
USA	USA commercially available	member-berry	flowers	21.1257	0.0424854	0.60804
USA	USA commercially available		flowers	24.04	0.0896216	0.757252
USA	USA commercially available	berry-og	flowers	15.6326	0.0329127	0.787341
USA	USA commercially available	berry-bomb	flowers	15.0666	0.0414301	3.30837
USA	USA commercially available	berry-bomb	flowers	13.3287	0.0376905	1.66019
USA	USA commercially available	berry-bomb	flowers	13.5584	0.0375938	1.88287
USA	USA commercially available	berry-bomb	flowers	16.6035	0.0466141	1.56057
USA	USA commercially available	berry-breath	flowers	15.4632	0.0590485	0.572932
USA	USA commercially available	berry-breath	flowers	13.8813	0.0477264	0.633895
USA	USA commercially available	berry-blossom	flowers	12.0529	0.0441966	0.152434
USA	USA commercially available	berry-pie	flowers	21.116	0.0817656	1.01918
USA	USA commercially available	b-witched	flowers	17.9083	0.0384135	1.22245
USA	USA commercially available	bh	flowers	25.8369	0.0676062	1.00298
USA	USA commercially available		flowers	17.8651	0.0849598	0.927781
USA	USA commercially available		flowers	18.3348	0.0522866	0.9673
USA	USA commercially available	big-bud	flowers	12.0861	0.0388237	0.686323
USA	USA commercially available	big-bud	flowers	14.4331	0.03737	0.634985
USA	USA commercially available	big-bud	flowers	13.5352	0.0306486	0.513781
USA	USA commercially available	big-bud	flowers	15.7565	0.0465759	0.504717
USA	USA commercially available	big-bud	flowers	19.283	0.0474584	1.33159
USA	USA commercially available	big-bud	flowers	16.2296	0.0406499	0.647186
USA	USA commercially available		flowers	20.7656	0.0540264	1.2595
USA	USA commercially available		flowers	18.8967	0.0495535	1.00721
USA	USA commercially available		flowers	20.0034	0.0601824	0.664697
USA	USA commercially available		flowers	16.7977	0.0750204	0.503451
USA	USA commercially available		flowers	15.9813	0.0384774	0.54254
USA	USA commercially available		flowers	16.5632	0.0536296	0.415884
USA	USA commercially available		flowers	16.3538	0.0373234	0.403062
USA	USA commercially available	big-smooth	flowers	20.2613	0.0480389	0.605946
USA	USA commercially available	big-smooth	flowers	23.1054	0.0745354	1.0213
USA	USA commercially available	big-smooth	flowers	14.9831	0.0344898	0.521941
USA	USA commercially available	big-smooth	flowers	22.0737	0.0704953	0.704607
USA	USA commercially available	big-smooth	flowers	20.1463	0.0636358	0.724555
USA	USA commercially available	big-smooth	flowers	26.9632	0.0685504	0.675568
USA	USA commercially available	big-smooth	flowers	22.421	0.0588397	0.829604
USA	USA commercially available	big-smooth	flowers	22.2316	0.0685054	0.65252
USA	USA commercially available	big-smooth	flowers	20.3514	0.0378513	0.636358
USA	USA commercially available	big-smooth	flowers	19.9354	0.0555509	0.648948
USA	USA commercially available	big-smooth	flowers	22.8583	0.0661671	0.77576
USA	USA commercially available		flowers	14.521	0.0534324	0.443869
USA	USA commercially available		flowers	19.572	0.0562124	1.48592
USA	USA commercially available	bio-jesus	flowers	25.2452	0.0666675	0.261919
USA	USA commercially available	bio-jesus	flowers	24.8796	0.0962476	0.324702
USA	USA commercially available	bio-jesus	flowers	28.8209	0.0901002	0.504459
USA	USA commercially available	bio-jesus	flowers	26.9605	0.0768345	0.480763
USA	USA commercially available	bio-jesus	flowers	26.9613	0.0760062	0.281842
USA	USA commercially available	bio-jesus	flowers	23.9359	0.06872	0.337383
USA	USA commercially available	bio-jesus	flowers	25.7489	0.0799507	0.675468
USA	USA commercially available	bio-jesus	flowers	25.4316	0.0774885	0.624471
USA	USA commercially available	bio-jesus	flowers	24.9907	0.073097	0.629209
USA	USA commercially available	bio-jesus	flowers	24.3151	0.07264	0.39482
USA	USA commercially available	bio-jesus	flowers	23.987	0.0789112	0.34233
USA	USA commercially available	bio-jesus	flowers	25.9876	0.0979817	0.363467
USA	USA commercially available	bio-jesus	flowers	24.8148	0.0755436	0.330166
USA	USA commercially available	bio-jesus	flowers	18.2512	0.0649517	0.233871
USA	USA commercially available	bio-jesus	flowers	25.3822	0.0808456	0.4394
USA	USA commercially available	bio-jesus	flowers	25.3458	0.0782874	0.433313
USA	USA commercially available	big-red	flowers	0.832926	18.9108	0.706539
USA	USA commercially available	big-red	flowers	0.808821	17.649	0.848163
USA	USA commercially available	big-red	flowers	0.805164	18.5851	0.99994
USA	USA commercially available	big-red	flowers	0.960667	22.5342	1.20033
USA	USA commercially available	big-red	flowers	3.77142	7.63524	0.962347
USA	USA commercially available	birds-of-paradise	flowers	17.5977	0.0617844	0.51307
USA	USA commercially available	bh	flowers	15.6348	0.0450769	0.592467
USA	USA commercially available	black-leobard	flowers	13.9068	0.0470788	0.176555
USA	USA commercially available	black-cheese	flowers	17.1277	0.0964324	0.269302
USA	USA commercially available	black-dog	flowers	24.1932	0.0540881	1.18017
USA	USA commercially available	black-dog	flowers	21.7422	0.0609466	1.20971
USA	USA commercially available	black-dog	flowers	19.4512	0.0446808	0.854914
USA	USA commercially available	black-dog	flowers	19.8891	0.0609746	0.924259
USA	USA commercially available	black-dog	flowers	20.7692	0.0627924	1.04699
USA	USA commercially available	black-dog	flowers	17.6755	0.0587075	0.670226
USA	USA commercially available	black-dog	flowers	13.8558	0.0550591	0.739071
USA	USA commercially available	black-dog	flowers	13.222	0.0441071	0.456377
USA	USA commercially available	black-dog	flowers	14.0005	0.0581504	0.567975
USA	USA commercially available	black-dog	flowers	19.2947	0.0517391	0.877901
USA	USA commercially available	black-dog	flowers	20.4687	0.0710253	0.758206
USA	USA commercially available	black-dog	flowers	15.3456	0.0458499	0.949757
USA	USA commercially available	black-dog	flowers	12.6725	0.0620855	0.673929
USA	USA commercially available	black-dog	flowers	16.8478	0.0693938	0.980719
USA	USA commercially available	black-dog	flowers	20.6284	0.073488	0.713702
USA	USA commercially available	black-domina	flowers	24.1153	0.0880116	1.05659
USA	USA commercially available	black-domina	flowers	17.0987	0.0408233	0.393779
USA	USA commercially available	black-domina	flowers	18.7269	0.0481578	0.356454
USA	USA commercially available	black-domina	flowers	17.4593	0.0408002	0.117534
USA	USA commercially available	black-domina	flowers	17.441	0.0440887	0.736518
USA	USA commercially available	black-domina	flowers	14.3373	0.0394733	0.623009
USA	USA commercially available	black-domina	flowers	17.8662	0.0487452	1.61215
USA	USA commercially available	black-domina	flowers	16.3396	0.0405757	0.590558
USA	USA commercially available	black-mamba	flowers	24.9796	0.0644043	2.67988
USA	USA commercially available	black-mamba	flowers	16.6867	0.0442877	1.15152
USA	USA commercially available	black-mamba	flowers	17.7808	0.064998	1.09186
USA	USA commercially available		flowers	13.5602	0.0835763	0.440988
USA	USA commercially available	blackberry	flowers	19.143	0.0323987	0.523234
USA	USA commercially available	blackberry-cream	flowers	18.9985	0.0514795	0.71271
USA	USA commercially available	blackberry-cream	flowers	19.9443	0.0543211	0.712732
USA	USA commercially available	blackberry-cream	flowers	19.6735	0.0429042	0.675171
USA	USA commercially available	blackberry-cream	flowers	18.7389	0.0465544	0.726604
USA	USA commercially available	blackberry-cream	flowers	17.1134	0.0497754	0.577863
USA	USA commercially available	blackberry-cream	flowers	16.3487	0.0478235	0.641206
USA	USA commercially available	blackberry-cream	flowers	18.8108	0.057838	0.783545
USA	USA commercially available	blackberry-diesel	flowers	11.1486	0	1.09817
USA	USA commercially available	blackberry-diesel	flowers	8.23823	7.96501	0.312272
USA	USA commercially available	blackberry-diesel	flowers	11.6841	0	0.927457
USA	USA commercially available	blackberry-lemon	flowers	20.0757	0.0685875	0.611725
USA	USA commercially available		flowers	20.4588	0.0790946	0.919179
USA	USA commercially available		flowers	21.3122	0.0683268	0.821091
USA	USA commercially available	blackwater	flowers	26.0819	0.0648903	0.375949
USA	USA commercially available	blackwater	flowers	24.0237	0.0664054	0.657935
USA	USA commercially available	blackwater	flowers	25.0602	0.0621816	0.72299
USA	USA commercially available	blackwater	flowers	22.8841	0.0486228	0.53153
USA	USA commercially available	blackwater	flowers	22.5459	0.0906736	0.990812
USA	USA commercially available	blackwater	flowers	20.8626	0.0585377	0.879395
USA	USA commercially available	blood-diamond	flowers	17.4376	0.101341	1.27342
USA	USA commercially available	blood-diamond	flowers	15.5808	0.0423038	1.1448
USA	USA commercially available	blood-diamond	flowers	18.401	0.048773	1.40884
USA	USA commercially available	blood-diamond	flowers	17.3331	0.0711335	1.1327
USA	USA commercially available	blood-orange-kush	flowers	16.2755	0.0431037	0.767936
USA	USA commercially available	blue-crack	flowers	20.341	0.0650057	2.3671
USA	USA commercially available	blue-crack	flowers	14.0472	0.0440161	0.285007
USA	USA commercially available	blue-crack	flowers	18.6373	0.0747322	1.98816
USA	USA commercially available	blue-crack	flowers	18.6662	0.0466495	1.76513
USA	USA commercially available	blue-crack	flowers	20.0444	0.0545823	2.34672
USA	USA commercially available	blue-crack	flowers	21.5917	0.0526506	3.04497
USA	USA commercially available		flowers	14.3413	0.042218	0.6402
USA	USA commercially available	glueball	flowers	14.0083	0.0310539	1.40216
USA	USA commercially available	glueball	flowers	13.7239	0.0303438	1.91161
USA	USA commercially available	blueberry	flowers	18.0768	0.0529262	0.301964
USA	USA commercially available	blueberry	flowers	19.0701	0.0394934	0.722382
USA	USA commercially available	blueberry	flowers	18.4972	0.0607429	0.664695
USA	USA commercially available	blueberry	flowers	18.4377	0.043746	0.589922
USA	USA commercially available	blue-cheese	flowers	16.7945	0.061501	0.605204
USA	USA commercially available	blue-cheese	flowers	13.7304	0.0442987	0.876937
USA	USA commercially available	blue-cheese	flowers	15.8368	0.053121	0.802653
USA	USA commercially available	blue-cheese	flowers	17.793	0.0453916	1.21542
USA	USA commercially available	blue-cheese	flowers	19.3865	0.0499184	1.05293
USA	USA commercially available	blue-cheese	flowers	20.7297	0.0465148	0.71792
USA	USA commercially available	blue-cheese	flowers	12.7804	0.0495256	1.00442
USA	USA commercially available	blue-cheese	flowers	17.8284	0.0793208	1.74763
USA	USA commercially available	blue-cheese	flowers	16.709	0.0689815	1.02872
USA	USA commercially available		flowers	13.188	0.0277362	0.333297
USA	USA commercially available	blue-cookies	flowers	14.3017	0.0328088	0.484824
USA	USA commercially available	blue-cookies	flowers	12.9514	0.0348253	0.427435
USA	USA commercially available	blue-cookies	flowers	13.233	0.0488874	0.196436
USA	USA commercially available	blue-lights	flowers	15.1848	0.0452236	1.30814
USA	USA commercially available	blue-lights	flowers	13.9901	0.0416423	1.33293
USA	USA commercially available	blue-dream	flowers	16.8267	0.0378743	0.967396
USA	USA commercially available	blue-dream	flowers	17.6258	0.0676335	0.351421
USA	USA commercially available	blue-dream	flowers	15.3744	0.0556962	1.10439
USA	USA commercially available	blue-dream	flowers	15.239	0.0576312	0.918194
USA	USA commercially available	blue-dream	flowers	14.5972	0.0439181	0.915088
USA	USA commercially available	blue-dream	flowers	21.6638	0.0664226	0.468965
USA	USA commercially available	blue-dream	flowers	16.4058	0.0392606	0.64352
USA	USA commercially available	blue-dream	flowers	20.4648	0.0525223	1.32839
USA	USA commercially available	blue-dream	flowers	13.3406	0.0722374	0.686932
USA	USA commercially available	blue-dream	flowers	15.8642	0.0381521	0.449484
USA	USA commercially available	blue-dream	flowers	19.3055	0.0487948	1.13145
USA	USA commercially available	blue-dream	flowers	14.383	0.0582375	0.372776
USA	USA commercially available	blue-dream	flowers	13.8545	0.0339612	0.591007
USA	USA commercially available	blue-dream	flowers	13.5959	0.0413132	0.523926
USA	USA commercially available	blue-dream	flowers	16.3101	0.0473656	0.605808
USA	USA commercially available	blue-dream	flowers	12.5804	0.0442925	0.433649
USA	USA commercially available	blue-dream	flowers	18.458	0.0463294	0.698259
USA	USA commercially available	blue-dream	flowers	18.8941	0.0499803	0.721007
USA	USA commercially available	blue-dream	flowers	20.5554	0.0627805	0.591175
USA	USA commercially available	blue-dream	flowers	19.7767	0.0475062	0.529641
USA	USA commercially available	blue-dream	flowers	12.7354	0.0608265	0.846142
USA	USA commercially available	blue-dream	flowers	18.7379	0.0533809	0.529082
USA	USA commercially available	blue-dream	flowers	16.6859	0.0373711	0.345647
USA	USA commercially available	blue-dream	flowers	17.6927	0.0504217	0.385144
USA	USA commercially available	blue-dream	flowers	17.5961	0.065022	0.566117
USA	USA commercially available	blue-dream	flowers	13.1863	0.03999	0.305319
USA	USA commercially available	blue-dream	flowers	17.0845	0.0442484	1.02054
USA	USA commercially available	blue-dream	flowers	23.4457	0.074498	1.43941
USA	USA commercially available	blue-dream	flowers	17.4192	0.0564567	0.5046
USA	USA commercially available	blue-dream	flowers	13.2831	0.0550251	1.25735
USA	USA commercially available	blue-dream	flowers	7.15729	7.49866	0.312881
USA	USA commercially available	blue-dream	flowers	12.4365	0.0740494	1.08322
USA	USA commercially available	blue-dream	flowers	21.1541	0.0633626	0.416875
USA	USA commercially available	blue-dream	flowers	20.8558	0.0894562	0.535906
USA	USA commercially available	blue-dream	flowers	11.9713	0.0445127	0.0808425
USA	USA commercially available	blue-dream	flowers	25.0072	0.0900139	0.832687
USA	USA commercially available	blue-dream	flowers	18.0144	0.0534316	0.47081
USA	USA commercially available	blue-dream	flowers	21.1939	0.067722	0.303418
USA	USA commercially available	blue-dream	flowers	17.8931	0.0719035	0.856932
USA	USA commercially available	blue-dream	flowers	26.2146	0.0702424	0.732545
USA	USA commercially available	blue-dream	flowers	18.8264	0.0624694	0.215506
USA	USA commercially available	double-gorilla-og	flowers	16.9174	0.0480244	0.58089
USA	USA commercially available	double-gorilla-og	flowers	17.9586	0.0480979	0.489377
USA	USA commercially available	double-gorilla-og	flowers	20.0176	0.0503162	0.710437
USA	USA commercially available	double-gorilla-og	flowers	20.223	0.0518706	0.386419
USA	USA commercially available	double-gorilla-og	flowers	17.0343	0.0455553	0.436959
USA	USA commercially available	double-gorilla-og	flowers	18.9068	0.0415603	0.723649
USA	USA commercially available	double-gorilla-og	flowers	18.4854	0.0433226	0.611274
USA	USA commercially available	blue-kripple	flowers	13.4344	0.0396921	0.842997
USA	USA commercially available	blue-kripple	flowers	14.1066	0.0400278	0.521039
USA	USA commercially available	blue-kush	flowers	16.3995	0.0370038	1.36862
USA	USA commercially available	blue-kush	flowers	11.2232	0.0330062	1.7281
USA	USA commercially available	blue-kush	flowers	14.4031	0.0377982	0.63429
USA	USA commercially available	blue-kush	flowers	16.5222	0.076542	1.35555
USA	USA commercially available	blue-kush	flowers	16.7919	0.0792256	1.61132
USA	USA commercially available	blue-kush	flowers	19.8997	0.0622262	0.0982862
USA	USA commercially available	blue-moon-rocks	flowers	14.6612	0.0439815	4.76845
USA	USA commercially available	blue-mystic	flowers	16.5146	0.044925	1.00226
USA	USA commercially available	blue-mystic	flowers	12.0254	0.037661	0.82961
USA	USA commercially available	blue-mystic	flowers	16.8725	0.0493341	1.03078
USA	USA commercially available	blue-mystic	flowers	15.1624	0.0377415	0.973571
USA	USA commercially available	blue-mystic	flowers	12.4038	0.0362433	0.748134
USA	USA commercially available	blue-mystic	flowers	15.2662	0.0365299	0.981296
USA	USA commercially available	blue-mystic	flowers	15.2173	0.0428603	0.857905
USA	USA commercially available	blue-mystic	flowers	15.0448	0.0419203	0.796381
USA	USA commercially available	blue-mystic	flowers	15.6678	0.0472752	0.37832
USA	USA commercially available	blue-mystic	flowers	14.768	0.0503803	0.746744
USA	USA commercially available	blue-mystic	flowers	13.8299	0.0473697	0.624568
USA	USA commercially available	blue-persuasion	flowers	16.7495	0.0486316	1.05329
USA	USA commercially available	blue-persuasion	flowers	17.2467	0.0589116	1.09469
USA	USA commercially available	blue-persuasion	flowers	16.703	0.0478245	1.28528
USA	USA commercially available	blue-persuasion	flowers	17.5435	0.0409774	1.40956
USA	USA commercially available	blue-persuasion	flowers	17.864	0.0439033	1.13618
USA	USA commercially available	cbd-blue-shark	flowers	13.5465	3.76272	1.07701
USA	USA commercially available	blue-venom	flowers	18.4955	0.0736467	0.612257
USA	USA commercially available	blue-venom	flowers	16.6707	0.0380745	0.159754
USA	USA commercially available	blue-widow	flowers	12.633	0.0427166	0.631537
USA	USA commercially available	blissful-wizard	flowers	13.9328	0.0439977	0.08791
USA	USA commercially available	blueberry	flowers	19.2199	0.042872	1.29233
USA	USA commercially available	blueberry	flowers	20.6161	0.0607482	0.774456
USA	USA commercially available	blueberry	flowers	14.4111	0.0380147	0.851459
USA	USA commercially available	blueberry	flowers	16.9803	0.040703	0.715588
USA	USA commercially available	blueberry	flowers	20.8325	0.0483824	0.88199
USA	USA commercially available	blueberry	flowers	16.4723	0.0488479	0.564448
USA	USA commercially available	blueberry	flowers	15.2072	0.0434312	1.01116
USA	USA commercially available	blueberry	flowers	19.7385	0.0568678	0.77364
USA	USA commercially available	blueberry	flowers	19.2568	0.059511	0.706842
USA	USA commercially available	blueberry	flowers	16.9839	0.0590069	1.36631
USA	USA commercially available	blueberry	flowers	16.9987	0.0440549	0.679403
USA	USA commercially available	blueberry	flowers	16.5525	0.0451909	0.478713
USA	USA commercially available	blueberry	flowers	16.5052	0.0570174	0.646877
USA	USA commercially available	blueberry	flowers	15.9946	0.0402915	0.645845
USA	USA commercially available	blueberry	flowers	21.4379	0.0530801	1.73935
USA	USA commercially available	blueberry	flowers	17.0799	0.0453152	0.500048
USA	USA commercially available	blueberry	flowers	14.889	0.0380876	0.968901
USA	USA commercially available	blueberry	flowers	14.4246	0.0337611	0.527947
USA	USA commercially available	blueberry	flowers	21.0264	0.0572102	1.23964
USA	USA commercially available	blueberry	flowers	15.4087	0.0358971	1.4039
USA	USA commercially available	blueberry	flowers	17.7522	0.0491985	0.555223
USA	USA commercially available	blueberry	flowers	20.7216	0.0524202	0.85898
USA	USA commercially available	blueberry	flowers	20.9129	0.0784496	1.00287
USA	USA commercially available	blueberry	flowers	19.2916	0.0591644	0.555606
USA	USA commercially available	blueberry	flowers	19.5485	0.0470599	0.712132
USA	USA commercially available	blueberry	flowers	21.3062	0.0464035	0.700147
USA	USA commercially available	blueberry	flowers	19.8471	0.0458124	0.609695
USA	USA commercially available	blueberry	flowers	19.8171	0.0434464	0.650809
USA	USA commercially available	blueberry	flowers	18.8715	0.0394629	0.413527
USA	USA commercially available	blueberry	flowers	17.4647	0.056222	0.39346
USA	USA commercially available	blueberry	flowers	15.3352	0.0797354	1.05435
USA	USA commercially available	blueberry	flowers	13.561	0.0537903	0.0640941
USA	USA commercially available	blueberry	flowers	18.3779	0.0505192	0.712228
USA	USA commercially available	blueberry	flowers	14.8472	0.0539735	0.525108
USA	USA commercially available	blueberry-ak	flowers	19.0363	0.0431336	0.795702
USA	USA commercially available	blueberry-ak	flowers	21.1353	0.0676578	1.24954
USA	USA commercially available	blueberry-ak	flowers	19.6206	0.0788696	0.928279
USA	USA commercially available	blueberry-ak	flowers	15.9	0.0554741	0.801155
USA	USA commercially available	blueberry-ak	flowers	20.4374	0.151151	0.339887
USA	USA commercially available	blueberry-cookies	flowers	17.6951	0.0900011	0.463005
USA	USA commercially available	blueberry-cookies	flowers	14.4163	0.0544167	0.251956
USA	USA commercially available	blueberry-frost	flowers	17.3818	0.0469991	0.906
USA	USA commercially available	blueberry-og	flowers	15.0363	0.0344484	0.215044
USA	USA commercially available	blueberry-headband	flowers	16.8267	0.0490066	0.541371
USA	USA commercially available		flowers	15.605	0.0630412	1.00666
USA	USA commercially available		flowers	15.3846	0.0468697	1.27648
USA	USA commercially available	blueberry	flowers	23.4868	0.0558338	0.694286
USA	USA commercially available	blueberry	flowers	23.5533	0.0672969	1.17776
USA	USA commercially available	blueberry	flowers	21.7197	0.0528929	0.9076
USA	USA commercially available	blueberry-muffins	flowers	16.309	0.0394865	0.365979
USA	USA commercially available	blueberry-muffins	flowers	15.9868	0.0675954	0.522913
USA	USA commercially available	blueberry-muffins	flowers	17.1528	0.0848894	0.566768
USA	USA commercially available	blueberry-muffins	flowers	16.3598	0.0560584	0.530917
USA	USA commercially available	blueberry-muffins	flowers	16.6148	0.0520014	0.452226
USA	USA commercially available	blueberry-muffins	flowers	16.0881	0.047993	0.457726
USA	USA commercially available	blueberry-muffins	flowers	14.4404	0.0452016	0.437748
USA	USA commercially available	blueberry-muffins	flowers	20.2969	0.119407	0.61818
USA	USA commercially available	blueberry-muffins	flowers	18.136	0.0510227	0.264574
USA	USA commercially available	blueberry-muffins	flowers	15.861	0.0488078	0.227481
USA	USA commercially available	blueberry-muffins	flowers	16.4405	0.0711257	0.356092
USA	USA commercially available	blueberry-muffins	flowers	15.9803	0.0592084	0.359563
USA	USA commercially available	blueberry-muffins	flowers	16.7707	0.0417118	0.295464
USA	USA commercially available	blueberry-muffins	flowers	14.0652	0.0635219	0.290315
USA	USA commercially available	blueberry-muffins	flowers	11.5266	0.0411084	0.108737
USA	USA commercially available	blueberry-og	flowers	12.0427	0.0395468	2.50765
USA	USA commercially available		flowers	14.3605	0.0325134	0.57932
USA	USA commercially available		flowers	15.0725	0.0337017	0.89731
USA	USA commercially available		flowers	15.6379	0.0437221	0.50498
USA	USA commercially available		flowers	17.7158	0.0494996	0.647052
USA	USA commercially available		flowers	22.9183	0.341178	0.0814146
USA	USA commercially available		flowers	16.131	0.037144	0.439797
USA	USA commercially available		flowers	15.6535	0.0315247	0.580054
USA	USA commercially available		flowers	15.5028	0.0515266	0.611643
USA	USA commercially available		flowers	18.0198	0.0382559	0.462939
USA	USA commercially available		flowers	18.0713	0.0575325	0.457013
USA	USA commercially available		flowers	15.1726	0.0497845	0.337997
USA	USA commercially available		flowers	16.0657	0.0634749	0.371857
USA	USA commercially available		flowers	21.8479	0.0731934	0.992089
USA	USA commercially available		flowers	17.474	0.0466296	0.524069
USA	USA commercially available	boom-boom	flowers	22.8319	0.0660402	0.584639
USA	USA commercially available	boom-boom	flowers	19.8431	0.0592558	0.731866
USA	USA commercially available	boom-boom	flowers	20.7329	0.0502323	0.996234
USA	USA commercially available	boom-boom	flowers	23.1756	0.0553763	0.994571
USA	USA commercially available	boom-boom	flowers	21.4323	0.0512545	1.05011
USA	USA commercially available	boom-boom	flowers	23.9285	0.0613882	1.23802
USA	USA commercially available	boom-boom	flowers	19.6556	0.0532452	0.864025
USA	USA commercially available	borderline-extreme	flowers	20.0125	0.0746517	0.915926
USA	USA commercially available	borderline-extreme	flowers	22.1346	0.0757438	0.811719
USA	USA commercially available	borderline-extreme	flowers	21.0509	0.0747872	0.802658
USA	USA commercially available	borderline-extreme	flowers	20.2151	0.0698817	0.944918
USA	USA commercially available		flowers	19.0442	0.0582712	0.97408
USA	USA commercially available		flowers	16.511	0.0452667	0.817372
USA	USA commercially available		flowers	21.4641	0.0606662	0.690986
USA	USA commercially available		flowers	19.6038	0.0603387	0.508192
USA	USA commercially available	brainwreck	flowers	16.514	0.0488	1.21948
USA	USA commercially available		flowers	21.3608	0.0600098	1.19006
USA	USA commercially available		flowers	21.8655	0.0731526	1.35803
USA	USA commercially available	brian-berry-cough	flowers	10.011	0.0369314	0.873681
USA	USA commercially available		flowers	17.6639	0.0466921	0.946477
USA	USA commercially available		flowers	11.7497	0.0298075	0.297022
USA	USA commercially available	bruce-banner	flowers	17.3961	0.0598763	0.602071
USA	USA commercially available	bruce-banner	flowers	13.4467	0.03512	0.727061
USA	USA commercially available	bruce-banner	flowers	21.1392	0.0552891	0.690997
USA	USA commercially available	bruce-banner	flowers	20.5147	0.0710763	0.651607
USA	USA commercially available	bruce-banner	flowers	19.4541	0.0955249	0.476609
USA	USA commercially available	bruce-banner	flowers	19.0374	0.0723545	0.933742
USA	USA commercially available	bruce-banner	flowers	19.6969	0.0601461	1.48097
USA	USA commercially available	bruce-banner	flowers	10.287	0.0295507	0.346607
USA	USA commercially available		flowers	20.9359	0.0561387	0.681496
USA	USA commercially available		flowers	24.5088	0.0573452	0.781615
USA	USA commercially available		flowers	20.8726	0.0755031	0.647352
USA	USA commercially available		flowers	20.6668	0.110529	0.414737
USA	USA commercially available	bubbas-breath	flowers	19.755	0.063308	0.805936
USA	USA commercially available	bubbas-breath	flowers	21.2671	0.0653468	1.06902
USA	USA commercially available	wubba-punch	flowers	16.5818	0.0527261	1.27144
USA	USA commercially available	bubblegum-kush	flowers	16.324	0.0779576	0.499529
USA	USA commercially available	bubba-kush	flowers	15.5201	0.0477932	0.774015
USA	USA commercially available	bubba-kush	flowers	19.3417	0.0760917	2.56498
USA	USA commercially available	bubba-kush	flowers	13.8508	0.0640076	0.475395
USA	USA commercially available	bubba-kush	flowers	17.8896	0.039922	1.00432
USA	USA commercially available	bubba-kush	flowers	18.3436	0.0515966	1.07846
USA	USA commercially available	bubba-kush	flowers	16.2116	0.031657	0.776311
USA	USA commercially available	bubbas-gift	flowers	12.0836	0.053944	0.269907
USA	USA commercially available	bubblicious	flowers	13.2985	0.0383101	0.505564
USA	USA commercially available	bubble-bomb	flowers	15.2353	0.0575791	0.76079
USA	USA commercially available	bubble-bomb	flowers	16.0755	0.0487052	0.841948
USA	USA commercially available	bubble-bomb	flowers	19.755	0.0830559	0.771286
USA	USA commercially available	bubble-bomb	flowers	18.8786	0.0476285	0.676241
USA	USA commercially available	bubble-gum	flowers	19.83	0.0396328	1.08575
USA	USA commercially available	bubble-gum	flowers	17.1051	0.0400826	0.674449
USA	USA commercially available	bubble-gum	flowers	18.7653	0.050835	0.579357
USA	USA commercially available	bubble-gum	flowers	16.5514	0.0666378	0.794417
USA	USA commercially available	bubble-gum	flowers	16.9679	0.0602747	0.500899
USA	USA commercially available	bubble-gum	flowers	8.27482	0	0.266531
USA	USA commercially available	bubble-gum	flowers	17.244	0.0669532	0.89591
USA	USA commercially available	bubble-gum	flowers	20.0585	0.0551653	1.06784
USA	USA commercially available		flowers	15.6314	0.0419539	0.852879
USA	USA commercially available	buckeye-purple	flowers	16.4417	0.341397	0.816093
USA	USA commercially available	buckeye-purple	flowers	14.6069	0.0351568	0.806203
USA	USA commercially available	buckeye-purple	flowers	16.2097	0.0432398	1.87208
USA	USA commercially available	buckeye-purple	flowers	13.7844	0.033762	0.794542
USA	USA commercially available	buckeye-purple	flowers	16.48	0.0430261	0.807058
USA	USA commercially available	blue-buddha	flowers	20.9391	0.0576655	2.45305
USA	USA commercially available	blue-buddha	flowers	23.1469	0.0567898	2.22575
USA	USA commercially available	blue-buddha	flowers	20.9534	0.0620446	2.37916
USA	USA commercially available	burmese-kush	flowers	26.6086	0.061286	1.48244
USA	USA commercially available	burmese-kush	flowers	17.6748	0.0993256	0.697135
USA	USA commercially available	biker-kush	flowers	16.373	0.0444087	0.84537
USA	USA commercially available		flowers	22.5976	0.0550169	1.25397
USA	USA commercially available		flowers	18.2133	0.0405843	1.22198
USA	USA commercially available		flowers	13.8621	0.0457635	1.69252
USA	USA commercially available	cactus	flowers	14.5872	0.0512319	2.4436
USA	USA commercially available		flowers	13.108	0.0179313	0.695667
USA	USA commercially available	cali-dragon	flowers	15.6849	0.0392027	1.72792
USA	USA commercially available	cali-kush	flowers	20.5785	0.0510543	0.912342
USA	USA commercially available	cali-kush	flowers	17.978	0.0493627	0.678562
USA	USA commercially available		flowers	6.32346	0.0257792	0.0789534
USA	USA commercially available		flowers	9.34426	0.0590894	0.232344
USA	USA commercially available		flowers	21.9591	0.0560219	1.05486
USA	USA commercially available		flowers	16.3036	0.0424006	0.326814
USA	USA commercially available	trainwreck	flowers	16.5933	0.0571274	1.11219
USA	USA commercially available	trainwreck	flowers	15.2885	0.0354337	1.33434
USA	USA commercially available	trainwreck	flowers	18.9691	0.0871151	1.17435
USA	USA commercially available	trainwreck	flowers	17.9824	0.0470646	1.1827
USA	USA commercially available	trainwreck	flowers	16.7541	0.0530544	1.35437
USA	USA commercially available	trainwreck	flowers	17.3038	0.0754953	1.32607
USA	USA commercially available	trainwreck	flowers	16.1577	0.0392011	0.787494
USA	USA commercially available	kandy-kush	flowers	16.0038	0.0472955	0.666737
USA	USA commercially available	candyland	flowers	16.188	0.0399923	2.98611
USA	USA commercially available	candyland	flowers	9.88239	0.0309495	0.340125
USA	USA commercially available	candyland	flowers	13.5397	0.0371163	0.572526
USA	USA commercially available	candyland	flowers	21.7149	0.0625332	0.451065
USA	USA commercially available	candyland	flowers	19.4295	0.0787473	0.935559
USA	USA commercially available	candyland	flowers	19.8934	0.0684013	0.821811
USA	USA commercially available	candyland	flowers	7.96031	0.0510481	0.205454
USA	USA commercially available		flowers	13.8755	0.0591505	0.456193
USA	USA commercially available	candy-cane	flowers	19.3296	0.0863089	0.420812
USA	USA commercially available	cannatonic	flowers	19.6046	0.0500532	0.898281
USA	USA commercially available		flowers	9.61315	12.4078	0.935667
USA	USA commercially available		flowers	18.3561	0.0601946	2.64142
USA	USA commercially available		flowers	19.1536	0.0602179	0.508756
USA	USA commercially available		flowers	20.6069	0.0593772	1.41016
USA	USA commercially available		flowers	17.2578	0.0475177	1.21129
USA	USA commercially available		flowers	19.2184	0.109643	0.130204
USA	USA commercially available		flowers	20.4502	0.0579791	1.83598
USA	USA commercially available	captain-crunch	flowers	15.2925	0.0416231	1.62474
USA	USA commercially available	caramel-kona-coffee-kush	flowers	22.4233	0.0741687	1.20759
USA	USA commercially available	caramel-kona-coffee-kush	flowers	21.401	0.0956504	1.24644
USA	USA commercially available	caramel-kona-coffee-kush	flowers	21.6588	0.0740682	1.02328
USA	USA commercially available	caramel-kona-coffee-kush	flowers	21.626	0.092505	1.04572
USA	USA commercially available	caramel-kona-coffee-kush	flowers	20.9096	0.0470977	0.786974
USA	USA commercially available	caramel-kona-coffee-kush	flowers	20.2892	0.0870667	1.01977
USA	USA commercially available	caramelicious	flowers	12.9799	0.0434377	1.07729
USA	USA commercially available	cat-piss	flowers	18.3476	0.0414126	0.32107
USA	USA commercially available	cat-piss	flowers	16.3969	0.0388042	0.337089
USA	USA commercially available	cat-piss	flowers	18.4529	0.0644933	0.51492
USA	USA commercially available	cat-piss	flowers	17.7808	0.0521087	0.622576
USA	USA commercially available	cataract-kush	flowers	11.6623	0.0282646	0.296821
USA	USA commercially available	cataract-kush	flowers	17.34	0.0386803	0.777074
USA	USA commercially available	cataract-kush	flowers	17.2455	0.0710917	0.576573
USA	USA commercially available	cannatonic	flowers	11.5184	0.0361901	0.277827
USA	USA commercially available	cannatonic	flowers	16.042	0.0418557	0.17877
USA	USA commercially available		flowers	4.7029	13.5141	0.543312
USA	USA commercially available		flowers	3.69554	5.78788	0.492238
USA	USA commercially available		flowers	3.69659	3.13005	0.265375
USA	USA commercially available	cbd-critical-cure	flowers	4.99613	7.78913	0.32536
USA	USA commercially available	cbd-critical-cure	flowers	6.62762	11.4353	0.665667
USA	USA commercially available	cbd-critical-cure	flowers	13.9246	0.0681204	1.60645
USA	USA commercially available	cbd-critical-mass	flowers	5.96031	9.44627	0.416556
USA	USA commercially available	cbd-critical-mass	flowers	4.08204	6.35338	0.266932
USA	USA commercially available	cbd-critical-mass	flowers	7.87325	11.325	1.05931
USA	USA commercially available	cbd-critical-mass	flowers	4.92102	7.73757	0.410103
USA	USA commercially available	cbd-critical-mass	flowers	5.16615	6.90581	0.386689
USA	USA commercially available	cbd-critical-mass	flowers	8.59467	11.7347	0.7355
USA	USA commercially available	cbd-critical-mass	flowers	8.43144	11.9208	0.430301
USA	USA commercially available	cbd-critical-mass	flowers	8.67821	12.822	0.39114
USA	USA commercially available		flowers	4.36941	9.20671	0.277072
USA	USA commercially available	cbd-mango-haze	flowers	5.5716	7.56338	0.280548
USA	USA commercially available	cbd-mango-haze	flowers	3.40653	6.6708	0.0964124
USA	USA commercially available	cbd-mango-haze	flowers	3.68744	6.25095	0.128588
USA	USA commercially available	cbd-mango-haze	flowers	4.36514	7.98971	0.18397
USA	USA commercially available	cbd-kush	flowers	5.28961	9.981	0.332464
USA	USA commercially available	cbd-kush	flowers	4.66841	5.99245	0.262445
USA	USA commercially available	cbd-kush	flowers	4.01087	5.40102	0.197886
USA	USA commercially available	shark-shock	flowers	5.14693	5.64354	0.226312
USA	USA commercially available		flowers	6.92143	4.71419	0.448623
USA	USA commercially available		flowers	4.99859	6.47457	0.337149
USA	USA commercially available		flowers	5.00017	8.11182	0.340677
USA	USA commercially available		flowers	5.94649	6.63369	0.298986
USA	USA commercially available		flowers	3.81395	4.21553	0.235751
USA	USA commercially available		flowers	15.6323	0.0469033	1.63445
USA	USA commercially available		flowers	16.55	0.0495048	1.08193
USA	USA commercially available		flowers	15.2096	0.047197	0.932201
USA	USA commercially available		flowers	12.9364	0.0368211	0.740721
USA	USA commercially available		flowers	7.51517	10.5607	0.607401
USA	USA commercially available		flowers	7.02842	10.2563	0.551517
USA	USA commercially available		flowers	18.8403	0.0457307	0.9778
USA	USA commercially available		flowers	23.9072	0.0606197	1.32225
USA	USA commercially available		flowers	21.858	0.04823	0.489401
USA	USA commercially available		flowers	21.594	0.0523529	0.964653
USA	USA commercially available	charlottes-web	flowers	9.23663	7.3538	0.678944
USA	USA commercially available		flowers	14.5938	0.0607711	0.461739
USA	USA commercially available	cheese	flowers	23.6728	0.0544714	0.738135
USA	USA commercially available	cheese	flowers	5.82488	8.15223	0.582599
USA	USA commercially available	cheese	flowers	21.5181	0.0545621	1.26252
USA	USA commercially available	cheese	flowers	17.6201	0.0548846	0.503043
USA	USA commercially available	cheese	flowers	20.6081	0.0597835	1.24071
USA	USA commercially available	cheese	flowers	14.9813	0.0815543	0.218493
USA	USA commercially available	cheese	flowers	22.9033	0.0730936	0.485717
USA	USA commercially available	cheese-candy	flowers	17.7271	0.0494734	0.864019
USA	USA commercially available	cheese-candy	flowers	18.8314	0.077809	1.34229
USA	USA commercially available	cheese-candy	flowers	23.3467	0.0698781	1.15946
USA	USA commercially available	cheese-candy	flowers	19.844	0.0653376	0.847552
USA	USA commercially available	cheese-candy	flowers	22.2113	0.0766613	0.731826
USA	USA commercially available	cheese-quake	flowers	19.9956	0.0729866	0.552039
USA	USA commercially available		flowers	7.85926	8.81272	0.370602
USA	USA commercially available		flowers	5.20663	9.23473	0.725933
USA	USA commercially available		flowers	6.30916	8.87942	0.579153
USA	USA commercially available	cheese	flowers	11.6556	0.0534258	0.834477
USA	USA commercially available	cheese	flowers	11.8966	0.0481137	0.19212
USA	USA commercially available	cheese	flowers	13.5937	0.0714269	0.432916
USA	USA commercially available	cheese	flowers	11.9778	0.0397639	0.241962
USA	USA commercially available	cheese	flowers	14.9548	0.0745841	0.978199
USA	USA commercially available	cheese	flowers	11.7467	0.115767	0.650136
USA	USA commercially available	cheese	flowers	13.0136	0.0731564	2.31443
USA	USA commercially available	cheese	flowers	14.938	0.0632475	2.00944
USA	USA commercially available	cheese	flowers	13.7785	0.0620853	1.38476
USA	USA commercially available	cheese	flowers	14.0326	0.0379688	1.49034
USA	USA commercially available	cheese	flowers	12.2771	0.0568762	0.39122
USA	USA commercially available	cheese	flowers	18.0707	0.0721567	1.63338
USA	USA commercially available	cheese	flowers	18.7287	0.089353	1.24394
USA	USA commercially available	cheese	flowers	13.3593	0.0271108	1.00046
USA	USA commercially available	cheesy-headband	flowers	14.8816	0.0430314	0.806103
USA	USA commercially available	cheesy-headband	flowers	12.8497	0.0324608	0.331602
USA	USA commercially available	cheesy-headband	flowers	21.5782	0.0751863	0.786226
USA	USA commercially available	cheesy-headband	flowers	21.4548	0.161487	0.510856
USA	USA commercially available	cheesy-headband	flowers	12.6571	4.35588	0.165157
USA	USA commercially available	chem-5	flowers	18.7414	0.0819344	0.730677
USA	USA commercially available		flowers	18.41	0.038507	1.40213
USA	USA commercially available	chem-cookies	flowers	22.7936	0.0568598	0.738885
USA	USA commercially available	chem-cookies	flowers	14.3367	0.0346729	0.282976
USA	USA commercially available	chem-cookies	flowers	20.3141	0.0492287	0.841331
USA	USA commercially available	chem-cookies	flowers	20.5346	0.0667197	0.844706
USA	USA commercially available	chem-cookies	flowers	25.6043	0.0705972	0.658696
USA	USA commercially available	chem-cookies	flowers	23.216	0.0727585	1.13995
USA	USA commercially available	chem-cookies	flowers	19.9318	0.0514329	0.684088
USA	USA commercially available	chem-cookies	flowers	23.166	0.0814548	0.467039
USA	USA commercially available	chem-cookies	flowers	25.0911	0.0592589	0.631311
USA	USA commercially available	chem-cookies	flowers	20.9256	0.0670993	0.454441
USA	USA commercially available	chem-cookies	flowers	22.8521	0.0676168	0.329517
USA	USA commercially available	chem-cookies	flowers	25.4814	0.0694709	0.592528
USA	USA commercially available	chem-cookies	flowers	23.9034	0.0672392	1.21685
USA	USA commercially available	chem-cookies	flowers	22.589	0.0561838	1.22622
USA	USA commercially available	chem-cookies	flowers	26.7609	0.0803907	1.51606
USA	USA commercially available	chem-cookies	flowers	24.9541	0.0791642	1.00649
USA	USA commercially available	chemdawg	flowers	15.3146	0.0444273	0.642081
USA	USA commercially available	chemdawg	flowers	19.9041	0.0528297	0.749686
USA	USA commercially available	chemdawg	flowers	20.974	0.0572683	0.730242
USA	USA commercially available	chemdawg	flowers	20.4056	0.051882	0.754756
USA	USA commercially available	chemdawg	flowers	18.8007	0.053911	0.842388
USA	USA commercially available	chemdawg	flowers	16.9567	0.069586	0.73287
USA	USA commercially available	chemdawg	flowers	21.19	0.0554846	0.964344
USA	USA commercially available	chemdawg	flowers	17.0069	0.0702221	0.670817
USA	USA commercially available	chemdawg	flowers	17.1172	0.0613444	0.622042
USA	USA commercially available	chemdawg	flowers	14.9218	0.0571568	0.681235
USA	USA commercially available	chemdawg	flowers	20.0224	0.151204	0.980615
USA	USA commercially available	chemdawg	flowers	18.4194	0.0561854	0.995177
USA	USA commercially available	chemdawg	flowers	12.8548	0.0531847	0.499505
USA	USA commercially available	chemdawg	flowers	11.5807	0.0465719	1.07299
USA	USA commercially available	chemdawg	flowers	16.3039	0.0492333	0.410746
USA	USA commercially available	chemdawg	flowers	15.7755	0.063618	0.777929
USA	USA commercially available	chemdawg	flowers	16.867	0.0449251	0.715665
USA	USA commercially available	chemdawg	flowers	16.15	0.0590578	0.789144
USA	USA commercially available	chemdawg	flowers	15.6672	0.0408211	0.518243
USA	USA commercially available		flowers	23.5209	0.0681772	1.48337
USA	USA commercially available		flowers	22.8859	0.0829499	1.71113
USA	USA commercially available		flowers	24.8825	0.0825649	2.10341
USA	USA commercially available	haze-berry	flowers	8.71854	8.20436	0.520493
USA	USA commercially available	chemo	flowers	15.5846	0.0341881	0.712195
USA	USA commercially available	chernobyl	flowers	19.5326	0.044962	3.0913
USA	USA commercially available	chernobyl	flowers	18.5755	0.0556087	1.18208
USA	USA commercially available	chernobyl	flowers	19.9977	0.0808056	1.34367
USA	USA commercially available	chernobyl	flowers	23.3542	0.0674002	1.19194
USA	USA commercially available	chernobyl	flowers	20.0112	0.051029	0.982407
USA	USA commercially available	chernobyl	flowers	21.6343	0.0538873	1.12741
USA	USA commercially available	chernobyl	flowers	20.8024	0.0601837	1.06327
USA	USA commercially available	chernobyl	flowers	20.6315	0.0505654	0.927954
USA	USA commercially available	chernobyl	flowers	23.352	0.061513	0.917889
USA	USA commercially available	chernobyl	flowers	19.8778	0.0475406	0.906537
USA	USA commercially available	chernobyl	flowers	20.9808	0.0594753	1.10284
USA	USA commercially available	chernobyl	flowers	20.1343	0.0519697	1.04884
USA	USA commercially available	chernobyl	flowers	21.0267	0.0524616	0.810452
USA	USA commercially available	chernobyl	flowers	20.3541	0.0591056	0.868274
USA	USA commercially available	chernobyl	flowers	19.4987	0.0489339	0.897968
USA	USA commercially available	chernobyl	flowers	19.2905	0.0603665	1.04637
USA	USA commercially available	chernobyl	flowers	17.2829	0.0627992	0.718592
USA	USA commercially available	cherry-bomb	flowers	18.7609	0.0402428	0.967878
USA	USA commercially available	cherry-bomb	flowers	18.6268	0.0411838	0.992844
USA	USA commercially available	cherry-gorilla	flowers	21.9086	0.0689673	1.62774
USA	USA commercially available	cherry-gorilla	flowers	25.9504	0.0933618	1.58979
USA	USA commercially available	cherry-og	flowers	18.3624	0.0393212	0.927148
USA	USA commercially available	cherry-og	flowers	18.5773	0.0403103	1.06119
USA	USA commercially available	cherry-og	flowers	19.0806	0.0513676	1.06836
USA	USA commercially available	cherry-og	flowers	14.7422	0.0726792	1.22892
USA	USA commercially available	cherry-og	flowers	18.5092	0.0535064	1.18033
USA	USA commercially available	cherry-og	flowers	17.5689	0.0490491	1.05332
USA	USA commercially available	cherry-og	flowers	19.8956	0.0454271	1.22021
USA	USA commercially available	cherry-og	flowers	18.5443	0.0348168	1.42306
USA	USA commercially available	cherry-og	flowers	16.3659	0.0614725	1.34085
USA	USA commercially available	cherry-og	flowers	14.8708	0.043624	1.38581
USA	USA commercially available	cherry-pie	flowers	16.1224	0.0393809	1.35294
USA	USA commercially available	cherry-pie	flowers	15.5607	0.0417992	1.11733
USA	USA commercially available	cherry-pie	flowers	14.8596	0.0358846	1.37109
USA	USA commercially available	cherry-pie	flowers	15.341	0.036325	1.44499
USA	USA commercially available	cherry-pie	flowers	14.4782	0.0457402	1.55101
USA	USA commercially available	cherry-pie	flowers	14.0042	0.0301224	0.925722
USA	USA commercially available	cherry-pie	flowers	14.9241	0.0347459	0.596606
USA	USA commercially available	cherry-pie	flowers	17.1781	0.0387696	0.761332
USA	USA commercially available	cherry-pie	flowers	20.4475	0.0684435	0.497046
USA	USA commercially available		flowers	16.994	0.062093	0.314482
USA	USA commercially available		flowers	17.1576	0.0555731	0.412574
USA	USA commercially available		flowers	18.2996	0.066674	0.240459
USA	USA commercially available	chocolate-chunk	flowers	20.1521	0.0517189	0.751552
USA	USA commercially available	chocolate-chem	flowers	15.2804	0.0508965	1.42568
USA	USA commercially available	chocolate-chem	flowers	20.0128	0.0888886	0.974738
USA	USA commercially available	chocolate-chem	flowers	16.9087	0.0442685	1.54574
USA	USA commercially available	chocolony	flowers	16.6883	0.0450919	2.10765
USA	USA commercially available	chocolope	flowers	20.4627	0.0611605	1.0137
USA	USA commercially available	chocolope	flowers	17.8051	0.0553249	2.24608
USA	USA commercially available	chocolope	flowers	16.9918	0.0518133	0.753467
USA	USA commercially available	chocolope	flowers	16.0739	0.0289215	0.721032
USA	USA commercially available	chocolope	flowers	14.8417	0.0545545	0.828156
USA	USA commercially available	chocolope	flowers	15.6099	0.0341193	0.894368
USA	USA commercially available	chocolope	flowers	16.9135	0.0596868	1.31762
USA	USA commercially available		flowers	24.3119	0.0517533	0.988205
USA	USA commercially available		flowers	19.8665	0.0476103	0.993374
USA	USA commercially available	chronic	flowers	10.5833	0.0341781	0.620119
USA	USA commercially available	chronic-thunder	flowers	13.1448	0.0485115	0.147514
USA	USA commercially available		flowers	13.261	0.0658571	0.398728
USA	USA commercially available		flowers	9.01127	0.0257879	0.236006
USA	USA commercially available		flowers	10.8866	0.0564477	0.213916
USA	USA commercially available		flowers	12.3633	0.0475497	0.0646761
USA	USA commercially available		flowers	21.9001	0.0880242	1.15274
USA	USA commercially available	chupacabra	flowers	21.8857	0.0768805	0.924781
USA	USA commercially available	chupacabra	flowers	20.9661	0.0699268	1.68102
USA	USA commercially available	cinderella-99	flowers	14.1937	0.0496884	0.502298
USA	USA commercially available	cinderella-99	flowers	15.1072	0.0517147	0.487464
USA	USA commercially available	cinderella-99	flowers	13.5059	0.0337072	0.388929
USA	USA commercially available	cinderella-99	flowers	14.4363	0.0635814	0.566345
USA	USA commercially available	cinderella-99	flowers	17.9771	0.0575738	0.587346
USA	USA commercially available	cinderella-99	flowers	16.9727	0.055789	0.611686
USA	USA commercially available	cinderella-99	flowers	20.3585	0.0497759	0.758807
USA	USA commercially available	cinderella-99	flowers	19.2352	0.0457665	0.374124
USA	USA commercially available	cinderella-99	flowers	19.2769	0.0422043	0.351719
USA	USA commercially available	cinderella-99	flowers	16.1222	0.0595985	0.493989
USA	USA commercially available	cinderella-99	flowers	15.5677	0.0675938	0.256478
USA	USA commercially available	cinderella-99	flowers	13.8377	0.0352742	1.49159
USA	USA commercially available	cinderella-99	flowers	13.9243	0.0624538	0.72744
USA	USA commercially available	cinderella-99	flowers	13.2914	0.0800711	0.784685
USA	USA commercially available	cinderella-99	flowers	17.5306	0.0631516	2.18446
USA	USA commercially available	cinderella-99	flowers	16.2192	0.0576837	1.63316
USA	USA commercially available		flowers	13.8801	0.0604729	0.529677
USA	USA commercially available	cinderella-99	flowers	16.5586	0.082223	1.02499
USA	USA commercially available	cinex	flowers	18.2621	0.0470327	0.816514
USA	USA commercially available	cinex	flowers	17.5196	0.0522503	0.858987
USA	USA commercially available	cinex	flowers	13.189	0.0383973	1.18902
USA	USA commercially available	cinex	flowers	16.1758	0.0382722	0.828052
USA	USA commercially available	cinex	flowers	17.3965	0.0466659	0.883119
USA	USA commercially available	cinex	flowers	10.2166	0.0322201	0.443774
USA	USA commercially available	cinex	flowers	11.6983	0.0328541	0.472776
USA	USA commercially available	cinex	flowers	11.0607	0.0469518	0.341302
USA	USA commercially available	citral-glue	flowers	19.1931	0.0534345	0.403744
USA	USA commercially available	critique	flowers	19.4526	0.0431163	1.91867
USA	USA commercially available	critique	flowers	25.2041	0.0679913	2.73783
USA	USA commercially available	critique	flowers	24.7789	0.0667766	1.85481
USA	USA commercially available	critique	flowers	16.879	0.0363237	0.823921
USA	USA commercially available	critique	flowers	19.1421	0.0757128	0.861286
USA	USA commercially available	critique	flowers	20.2867	0.0659734	1.10087
USA	USA commercially available	citral-flo	flowers	23.7265	0.0830816	0.613645
USA	USA commercially available	citrus-berry	flowers	23.3007	0.079242	2.17265
USA	USA commercially available	citrus-berry	flowers	19.6759	0.0462859	0.735007
USA	USA commercially available	citrus-farmer	flowers	18.9826	0.0525317	0.540016
USA	USA commercially available	citrus-farmer	flowers	19.2346	0.0493428	0.492438
USA	USA commercially available	citrus-sap	flowers	18.0092	0.0408952	0.775303
USA	USA commercially available	citrus-sap	flowers	15.5362	0.0581794	0.253181
USA	USA commercially available	citrus-sunshine-haze	flowers	26.4681	0.0664309	1.64157
USA	USA commercially available	citrus-sunshine-haze	flowers	22.1991	0.0549139	1.40175
USA	USA commercially available	citrus-sunshine-haze	flowers	20.1641	0.0474539	1.20035
USA	USA commercially available	citrus-sunshine-haze	flowers	26.2508	0.0614505	1.61954
USA	USA commercially available		flowers	17.6969	0.0615381	0.575355
USA	USA commercially available	clementine	flowers	16.5106	0.0371486	1.62219
USA	USA commercially available	clementine	flowers	17.1216	0.0590462	0.845157
USA	USA commercially available	clementine	flowers	14.1393	0.0494565	1.21892
USA	USA commercially available		flowers	20.9477	0.0596558	0.915187
USA	USA commercially available		flowers	22.0964	0.0861002	1.18569
USA	USA commercially available		flowers	21.8572	0.080407	1.52511
USA	USA commercially available	purple-kush	flowers	11.1862	0.0359142	0.23356
USA	USA commercially available		flowers	22.953	0.0716984	0.643289
USA	USA commercially available	colorado-chem	flowers	25.4712	0.0770067	0.771835
USA	USA commercially available	cookie-jar	flowers	18.7097	0.0620421	0.911029
USA	USA commercially available	cookie-monster	flowers	20.8508	0.0619179	1.24118
USA	USA commercially available	cookie-monster	flowers	20.3776	0.0635714	1.02843
USA	USA commercially available	cookie-monster	flowers	22.6545	0.0630658	0.916494
USA	USA commercially available	cookie-monster	flowers	22.9189	0.0689298	1.85282
USA	USA commercially available	cookie-monster	flowers	11.7839	0.0353395	0.391115
USA	USA commercially available	cookie-monster	flowers	15.3989	0.0548091	0.814003
USA	USA commercially available	cookies-and-cream	flowers	19.1668	0.0557643	0.599682
USA	USA commercially available	cookies-and-cream	flowers	20.9103	0.0606855	0.749584
USA	USA commercially available	cookies-and-cream	flowers	23.27	0.0652569	0.944506
USA	USA commercially available	cookies-and-cream	flowers	21.9005	0.0475125	0.648403
USA	USA commercially available	cookies-and-cream	flowers	21.3537	0.06758	1.53244
USA	USA commercially available	cookies-and-cream	flowers	19.7397	0.0583047	0.508049
USA	USA commercially available	cookies-and-cream	flowers	19.193	0.0540007	0.463822
USA	USA commercially available	cookies-and-cream	flowers	20.7353	0.0667394	0.361705
USA	USA commercially available	cookies-and-cream	flowers	21.8914	0.065127	0.446908
USA	USA commercially available	cookies-kush	flowers	15.2551	0.0591008	0.637775
USA	USA commercially available	cookies-kush	flowers	21.6368	0.049549	1.79114
USA	USA commercially available	cookies-kush	flowers	21.212	0.0646507	1.99814
USA	USA commercially available	cookies-kush	flowers	20.4467	0.0492098	2.83654
USA	USA commercially available	cookies-kush	flowers	18.6116	0.0596982	2.10804
USA	USA commercially available	cookies-kush	flowers	15.1295	0.111622	1.06591
USA	USA commercially available	cookies-kush	flowers	13.1462	0.0408162	1.24689
USA	USA commercially available	cookies-kush	flowers	18.7668	0.0445246	1.8682
USA	USA commercially available	cookies-kush	flowers	16.0437	0.0492526	0.649193
USA	USA commercially available	cookies-kush	flowers	11.0622	0.0270396	0.936717
USA	USA commercially available	cookies-kush	flowers	14.0349	0.0429551	1.06379
USA	USA commercially available	cookies-kush	flowers	12.937	0.0311774	1.3104
USA	USA commercially available	cookies-kush	flowers	15.7808	0.0376475	1.71812
USA	USA commercially available	cookies-kush	flowers	15.5202	0.043045	1.3585
USA	USA commercially available	cookies-kush	flowers	14.3374	0.0384836	1.28963
USA	USA commercially available	cookies-kush	flowers	17.5671	0.054901	1.42171
USA	USA commercially available	cookies-kush	flowers	15.1524	0.0497233	0.696508
USA	USA commercially available	cookies-kush	flowers	19.435	0.0716797	1.61419
USA	USA commercially available	copper-chem	flowers	17.0522	0.0654527	0.289738
USA	USA commercially available	copper-chem	flowers	15.8338	0.0609037	0.463829
USA	USA commercially available	cotton-candy-kush	flowers	18.7817	0.0463503	0.823561
USA	USA commercially available	cotton-candy-kush	flowers	18.7818	0.0451626	0.895601
USA	USA commercially available	cotton-candy-kush	flowers	19.4096	0.0785803	1.03161
USA	USA commercially available	cotton-candy-kush	flowers	19.4927	0.0538033	0.974523
USA	USA commercially available	cotton-candy-kush	flowers	18.7195	0.0770044	0.655628
USA	USA commercially available	cotton-candy-kush	flowers	17.5098	0.0570739	0.892241
USA	USA commercially available	cotton-candy-kush	flowers	17.1309	0.0365903	0.673433
USA	USA commercially available	cotton-candy-kush	flowers	11.7864	0.0450076	0.517547
USA	USA commercially available	cotton-candy-kush	flowers	16.8589	0.0542361	0.596161
USA	USA commercially available	cotton-candy-kush	flowers	22.4166	0.064381	0.533904
USA	USA commercially available	cotton-candy-kush	flowers	21.4681	0.0489703	0.475554
USA	USA commercially available	cotton-candy-kush	flowers	21.578	0.0537455	1.17916
USA	USA commercially available	cotton-candy-kush	flowers	20.5281	0.0568826	0.836984
USA	USA commercially available		flowers	19.6431	0.0572489	1.45321
USA	USA commercially available	cream-pie	flowers	26.099	0.0702113	1.30681
USA	USA commercially available	cream-pie	flowers	20.5423	0.0707423	1.02521
USA	USA commercially available		flowers	19.4856	0.0463012	1.47747
USA	USA commercially available		flowers	17.8773	0.0434468	1.2559
USA	USA commercially available		flowers	14.9579	0.05192	0.619096
USA	USA commercially available	crimea-blue	flowers	19.6105	0.0632096	0.81018
USA	USA commercially available	crimea-blue	flowers	14.3535	0.0605759	0.524138
USA	USA commercially available	ripple	flowers	15.5387	0.0501317	0.662655
USA	USA commercially available	critical	flowers	13.0743	0.021193	0.268273
USA	USA commercially available	critical	flowers	22.9016	0.0931619	1.66965
USA	USA commercially available	critical	flowers	21.9315	0.0609983	1.95846
USA	USA commercially available	critical	flowers	18.9783	0.0682041	0.808793
USA	USA commercially available		flowers	18.6892	0.0447487	0.481973
USA	USA commercially available	critical-jack	flowers	16.4172	0.0443733	1.52319
USA	USA commercially available	critical-kush	flowers	20.3087	0.0739151	0.833817
USA	USA commercially available	critical-kush	flowers	19.1089	0.0733711	1.07154
USA	USA commercially available	critical-kush	flowers	19.7726	0.0582629	0.862564
USA	USA commercially available	critical-kush	flowers	21.7292	0.0809577	1.41518
USA	USA commercially available	critical-kush	flowers	19.0403	0.0526955	0.993313
USA	USA commercially available	critical-kush	flowers	12.5464	0.0317362	0.681668
USA	USA commercially available	critical-kush	flowers	18.8511	0.057801	0.750255
USA	USA commercially available	critical-kush	flowers	16.1216	0.0722599	0.693429
USA	USA commercially available	critical-kush	flowers	20.0103	0.086281	1.26672
USA	USA commercially available	critical-kush	flowers	19.9769	0.0887973	1.41726
USA	USA commercially available	critical-kush	flowers	20.2268	0.0750762	1.41134
USA	USA commercially available	critical-kush	flowers	19.579	0.0746092	0.527522
USA	USA commercially available	critical-kush	flowers	22.5227	0.0541148	1.59955
USA	USA commercially available	critical-mass	flowers	15.3253	0.0505579	1.34587
USA	USA commercially available	critical-mass	flowers	15.1771	0.0407994	1.10904
USA	USA commercially available	critical-mass	flowers	13.0262	0.0330526	0.923945
USA	USA commercially available	critical-mass	flowers	13.4071	0.0414025	0.831363
USA	USA commercially available	critical-mass	flowers	13.2222	0	0.822931
USA	USA commercially available	critical-mass	flowers	16.1823	0.0526219	1.10587
USA	USA commercially available	critical-mass	flowers	17.5657	0.0470319	0.728831
USA	USA commercially available	critical-mass	flowers	22.0829	0.0829686	1.39892
USA	USA commercially available	critical-mass	flowers	23.4163	0.0596727	1.31793
USA	USA commercially available	critical-mass	flowers	21.5863	0.101172	1.4365
USA	USA commercially available	critical-mass	flowers	6.21294	9.79673	0.436975
USA	USA commercially available	critical-mass	flowers	17.9742	0.0610466	0.980883
USA	USA commercially available	critical-mass	flowers	17.2157	0.078023	0.920678
USA	USA commercially available	critical-mass	flowers	9.29952	12.5314	0.710162
USA	USA commercially available	critical-mass	flowers	18.7246	0.0539621	0.908508
USA	USA commercially available	critical-mass	flowers	5.84632	10.3094	0.622556
USA	USA commercially available	critical-mass-cbd	flowers	5.24706	7.68734	0.282771
USA	USA commercially available	critical-mass-cbd	flowers	6.77458	10.083	0.445866
USA	USA commercially available	critical-mass-cbd	flowers	5.16911	8.13304	0.465597
USA	USA commercially available	critical-mass-cbd	flowers	4.73095	8.38352	0.272803
USA	USA commercially available	critical-plus	flowers	13.8399	0.029795	0.826499
USA	USA commercially available	critical-plus	flowers	21.1377	0.0588496	1.23533
USA	USA commercially available	critical-plus	flowers	17.8138	0.0660191	0.714066
USA	USA commercially available	critical-plus	flowers	19.4475	0.0543418	1.10926
USA	USA commercially available	critical-plus	flowers	17.9308	0.0474286	1.11245
USA	USA commercially available	critical-plus	flowers	16.8808	0.041699	0.793608
USA	USA commercially available	critical-plus-20	flowers	18.3329	0.0558788	1.106
USA	USA commercially available		flowers	15.4674	0.0340803	0.501364
USA	USA commercially available		flowers	14.9526	0.0367381	0.677089
USA	USA commercially available		flowers	18.1265	0.0959095	1.16365
USA	USA commercially available	critical-sensi-star	flowers	19.4104	0.0512793	0.870746
USA	USA commercially available	crown-royale	flowers	14.96	6.44221	0.786579
USA	USA commercially available	crown-royale	flowers	20.3859	0.0496776	0.980742
USA	USA commercially available	crown-royale	flowers	12.962	0.0315071	0.474575
USA	USA commercially available	crown-royale	flowers	11.2126	0.0340206	0.294398
USA	USA commercially available	crown-royale	flowers	16.2683	0.0753967	0.479592
USA	USA commercially available		flowers	3.91264	0	0.167588
USA	USA commercially available		flowers	27.1005	0.0657241	1.35559
USA	USA commercially available		flowers	15.2826	0.060041	0.585767
USA	USA commercially available		flowers	13.5388	0.0686177	0.428529
USA	USA commercially available		flowers	15.235	0.0246533	0.203418
USA	USA commercially available		flowers	21.7814	0.0520952	1.3032
USA	USA commercially available		flowers	22.5989	0.0555872	1.16754
USA	USA commercially available	cypress-og	flowers	19.2952	0.0434492	0.657367
USA	USA commercially available	cypress-og	flowers	21.0944	0.0513116	0.603735
USA	USA commercially available	cypress-og	flowers	16.0965	0.0512982	0.658721
USA	USA commercially available	cypress-og	flowers	16.3426	0.0516532	0.354474
USA	USA commercially available	cypress-og	flowers	17.1423	0.0591613	0.526553
USA	USA commercially available		flowers	16.086	0.0500326	0.774618
USA	USA commercially available		flowers	15.919	0.0820325	0.703104
USA	USA commercially available	dg-cookies	flowers	21.7154	0.0719549	1.96526
USA	USA commercially available	dg-cookies	flowers	23.8175	0.0556697	2.02941
USA	USA commercially available	dark-matter	flowers	16.6894	0.0475113	1.55249
USA	USA commercially available	dark-matter	flowers	18.441	0.0425694	1.59924
USA	USA commercially available	dark-matter	flowers	13.7135	0.0390799	0.945092
USA	USA commercially available	dark-matter	flowers	20.9385	0.0451215	1.59354
USA	USA commercially available	dark-star	flowers	21.5466	0.0517114	1.09081
USA	USA commercially available	dark-star	flowers	15.8152	0.036071	1.60313
USA	USA commercially available	dark-star	flowers	13.9638	0.0453075	0.773869
USA	USA commercially available	dark-star	flowers	13.8246	0.0553974	0.756909
USA	USA commercially available	dark-star	flowers	12.8823	0.0453648	0.817118
USA	USA commercially available	dark-star	flowers	21.1287	0.0513111	1.25908
USA	USA commercially available	dark-star	flowers	22.1413	0.0502824	1.28632
USA	USA commercially available	dark-star	flowers	27.0026	0.071121	1.1205
USA	USA commercially available	dark-star	flowers	24.6509	0.0630659	0.873488
USA	USA commercially available	dark-star	flowers	24.5814	0.0544497	1.34944
USA	USA commercially available	dark-star	flowers	24.0207	0.0574773	1.48599
USA	USA commercially available	dark-star	flowers	24.2687	0.0553812	1.29565
USA	USA commercially available	dark-star	flowers	20.4389	0.064004	1.11403
USA	USA commercially available	dark-star	flowers	24.3421	0.0592572	1.31176
USA	USA commercially available	dark-star	flowers	17.859	0.0623624	1.08814
USA	USA commercially available	darkside-og	flowers	16.4566	0.0534713	0.468568
USA	USA commercially available	haze	flowers	26.0271	0.0781359	0.694607
USA	USA commercially available		flowers	15.6746	0.047639	0.634073
USA	USA commercially available		flowers	14.1504	0.0393284	0.458013
USA	USA commercially available		flowers	17.5766	0.0396208	0.528824
USA	USA commercially available		flowers	17.3965	0.0527619	0.887095
USA	USA commercially available		flowers	22.632	0.0767218	0.725
USA	USA commercially available		flowers	14.7301	0.0326088	0.876078
USA	USA commercially available		flowers	21.0631	0.0462643	1.83841
USA	USA commercially available		flowers	13.6696	0.0416908	0.584135
USA	USA commercially available	deep-cheese	flowers	17.727	0.0457808	0.471907
USA	USA commercially available	deep-sleep	flowers	13.7755	0.0422925	0.458723
USA	USA commercially available	deep-sleep	flowers	14.1197	0.0402851	0.330336
USA	USA commercially available	deep-sleep	flowers	15.5128	0.0470432	0.496835
USA	USA commercially available	deep-sleep	flowers	14.6912	0.0431754	0.35543
USA	USA commercially available	deep-sleep	flowers	14.4778	0.0414674	0.615003
USA	USA commercially available	deep-sleep	flowers	13.5798	0.0382248	0.589117
USA	USA commercially available	deep-sleep	flowers	15.8603	0.0503349	0.519787
USA	USA commercially available		flowers	19.012	0.0532501	1.05956
USA	USA commercially available	designer-og	flowers	18.0107	0.0653224	0.466823
USA	USA commercially available		flowers	23.9831	0.0618322	1.36274
USA	USA commercially available		flowers	26.3714	0.0552951	2.5419
USA	USA commercially available		flowers	25.9977	0.0600233	2.71543
USA	USA commercially available		flowers	21.1944	0.0501939	1.79184
USA	USA commercially available		flowers	22.3612	0.0596786	2.3281
USA	USA commercially available	ig-kush	flowers	18.0308	0.0485256	1.44113
USA	USA commercially available	ig-kush	flowers	16.5974	0.0639389	1.60776
USA	USA commercially available	ig-kush	flowers	24.3163	0.0613366	0.837956
USA	USA commercially available	ig-kush	flowers	23.1218	0.0549395	0.740425
USA	USA commercially available	ig-kush	flowers	15.2513	0.0416519	0.600449
USA	USA commercially available	diamond-og	flowers	20.7518	0.0435231	1.33347
USA	USA commercially available	diamond-og	flowers	18.4067	0.0379131	1.35345
USA	USA commercially available		flowers	15.331	0.0453959	1.99776
USA	USA commercially available	cbdiesel	flowers	17.8778	0.0390939	0.369422
USA	USA commercially available	cbdiesel	flowers	18.1924	0.0466127	1.17644
USA	USA commercially available	cbdiesel	flowers	16.9792	0.0380724	0.734223
USA	USA commercially available	cbdiesel	flowers	19.4887	0.0413784	0.996137
USA	USA commercially available	cbdiesel	flowers	18.9225	0.0378253	0.666922
USA	USA commercially available	cbdiesel	flowers	16.3586	0.0685303	1.46549
USA	USA commercially available	deep-breath	flowers	14.4045	0.0490075	2.50577
USA	USA commercially available	diesel-dough	flowers	21.0699	0.0697265	0.738635
USA	USA commercially available		flowers	18.9981	0.0764564	1.01673
USA	USA commercially available		flowers	22.9225	0.0495978	2.23726
USA	USA commercially available		flowers	22.0271	0.0466927	1.86054
USA	USA commercially available		flowers	23.3473	0.0619284	1.90413
USA	USA commercially available		flowers	24.8437	0.0809221	1.656
USA	USA commercially available		flowers	26.6876	0.15314	2.02649
USA	USA commercially available		flowers	23.6656	0.0708772	1.64853
USA	USA commercially available		flowers	23.6627	0.0797154	1.77039
USA	USA commercially available		flowers	19.7638	0.0528109	1.57882
USA	USA commercially available		flowers	20.5103	0.046871	1.52825
USA	USA commercially available		flowers	21.0492	0.0711021	1.51893
USA	USA commercially available	dj-short-blueberry	flowers	14.0194	0.0563773	0.848926
USA	USA commercially available		flowers	14.7066	0.0330957	0.167126
USA	USA commercially available		flowers	15.0206	0.0370331	0.172131
USA	USA commercially available		flowers	12.9365	0.0529888	0.196861
USA	USA commercially available		flowers	15.7264	0.0847085	0.384531
USA	USA commercially available		flowers	13.1256	0.0391125	0.2102
USA	USA commercially available		flowers	16.7231	0.071772	0.271501
USA	USA commercially available		flowers	24.1833	0.0753451	0.441068
USA	USA commercially available		flowers	9.98362	0.0503257	0.396346
USA	USA commercially available		flowers	19.435	0.0639333	1.35637
USA	USA commercially available		flowers	22.1368	0.0620122	1.63276
USA	USA commercially available		flowers	2.82312	8.13812	0.267431
USA	USA commercially available		flowers	18.5509	0.0437554	1.40709
USA	USA commercially available		flowers	16.5435	0.126478	0.671807
USA	USA commercially available		flowers	18.4444	0.0417021	1.17466
USA	USA commercially available	do-si-dos	flowers	24.8974	0.0624535	1.92422
USA	USA commercially available	do-si-dos	flowers	22.7985	0.0672334	0.867357
USA	USA commercially available	do-si-dos	flowers	21.9108	0.0700467	0.827673
USA	USA commercially available	do-si-dos	flowers	16.6616	0.0563528	0.846688
USA	USA commercially available		flowers	19.1132	0.0521615	0.624119
USA	USA commercially available		flowers	17.6167	0.0444865	0.772351
USA	USA commercially available		flowers	16.6442	0.0649038	0.432974
USA	USA commercially available		flowers	18.4036	0.0839748	0.345646
USA	USA commercially available		flowers	17.3873	0.0847742	0.548679
USA	USA commercially available		flowers	18.7964	0.0741807	0.359482
USA	USA commercially available		flowers	19.2928	0.0647403	0.27926
USA	USA commercially available		flowers	17.3415	0.0679949	0.347233
USA	USA commercially available		flowers	15.6226	0.062344	0.219653
USA	USA commercially available		flowers	17.197	0.0368197	0.179591
USA	USA commercially available	double-stuffed	flowers	20.303	0.0464763	1.42965
USA	USA commercially available	double-stuffed	flowers	23.63	0.0676279	1.97753
USA	USA commercially available	double-stuffed	flowers	22.1815	0.0752139	1.6906
USA	USA commercially available	double-stuffed	flowers	26.153	0.0520133	2.30134
USA	USA commercially available	double-tangie-banana	flowers	18.9068	0.0524819	0.962427
USA	USA commercially available	white-cheese	flowers	18.1919	0.0633746	0.31383
USA	USA commercially available	dr-grinspoon	flowers	16.0103	0.0403978	1.38177
USA	USA commercially available	dr-grinspoon	flowers	15.5964	0.0493586	1.13912
USA	USA commercially available	dr-greenthumbs-em-dog	flowers	13.347	0.0448377	1.74292
USA	USA commercially available	dr-greenthumbs-em-dog	flowers	15.5245	0.0434092	1.30376
USA	USA commercially available		flowers	18.0239	0.0597688	1.08247
USA	USA commercially available		flowers	18.2738	0.0481191	0.989412
USA	USA commercially available		flowers	18.0489	0.0477261	1.05712
USA	USA commercially available	dragons-breath	flowers	16.7146	0.0753534	0.841936
USA	USA commercially available		flowers	21.6711	0.0540456	0.679411
USA	USA commercially available		flowers	18.3538	0.0638413	0.448887
USA	USA commercially available		flowers	7.95203	0.0293573	0.132951
USA	USA commercially available	duct-tape	flowers	21.1148	0.0678729	0.94873
USA	USA commercially available		flowers	18.7864	0.0491994	1.2468
USA	USA commercially available		flowers	16.1816	0.048135	2.65317
USA	USA commercially available		flowers	16.2863	0.0673688	1.02262
USA	USA commercially available	durban-kush	flowers	17.0467	0.0354228	0.631829
USA	USA commercially available	durban-poison	flowers	25.0203	0.079189	0.984808
USA	USA commercially available	durban-poison	flowers	18.6741	0.063761	0.914039
USA	USA commercially available	durban-poison	flowers	22.173	0.062269	3.36144
USA	USA commercially available	durban-poison	flowers	18.2595	0.0644651	0.991129
USA	USA commercially available	durban-poison	flowers	17.1625	0.054889	0.873566
USA	USA commercially available	durban-poison	flowers	17.1348	0.0689638	0.918639
USA	USA commercially available	durban-poison	flowers	14.7619	0.0393813	0.696047
USA	USA commercially available	durban-poison	flowers	19.539	0.0436923	0.698709
USA	USA commercially available	durban-poison	flowers	17.1101	0.0423296	0.756763
USA	USA commercially available	durban-poison	flowers	17.9507	0.0499855	0.797949
USA	USA commercially available	durban-poison	flowers	8.58734	0.0260286	0.263302
USA	USA commercially available	durban-poison	flowers	14.5159	0.0568924	0.610223
USA	USA commercially available	durban-poison	flowers	15.643	0.0446905	0.528053
USA	USA commercially available	durban-poison	flowers	14.6751	0.041707	0.391803
USA	USA commercially available	durban-poison	flowers	19.5502	0.0712723	0.946581
USA	USA commercially available	durban-poison	flowers	16.6	0.0573482	0.7147
USA	USA commercially available	durban-poison	flowers	11.9691	0.045513	0.29474
USA	USA commercially available	durban-poison	flowers	24.3499	0.105321	0.997338
USA	USA commercially available	durban-poison	flowers	10.2482	0.0413043	0.350326
USA	USA commercially available	durban-poison	flowers	21.6212	0.0835034	0.996577
USA	USA commercially available	durban-poison	flowers	24.1399	0.0766206	0.986922
USA	USA commercially available	durban-poison	flowers	11.7933	0.0600342	0.172944
USA	USA commercially available	durban-poison	flowers	12.9468	0.057421	1.11836
USA	USA commercially available	durban-poison	flowers	15.8222	0.0501839	0.591616
USA	USA commercially available	durban-poison	flowers	16.0817	0.0511358	0.674731
USA	USA commercially available	durban-poison	flowers	18.377	0.0505117	0.832593
USA	USA commercially available	durban-poison	flowers	19.9166	0.042421	0.808759
USA	USA commercially available	durban-poison	flowers	18.9155	0.0466615	0.964074
USA	USA commercially available	daywalker	flowers	14.8323	0.0502371	2.71274
USA	USA commercially available		flowers	15.3181	0.0488549	0.566004
USA	USA commercially available		flowers	15.0494	0.0349249	0.739914
USA	USA commercially available		flowers	15.8773	0.0414393	0.797985
USA	USA commercially available		flowers	16.5401	0.0693601	1.10316
USA	USA commercially available		flowers	14.4187	0.0365257	2.10327
USA	USA commercially available		flowers	14.2696	0.0521613	1.92178
USA	USA commercially available		flowers	13.5551	0.0522281	2.09668
USA	USA commercially available		flowers	19.9714	0.0528033	0.518285
USA	USA commercially available		flowers	20.5376	0.0489215	0.503381
USA	USA commercially available	el-capitan	flowers	14.6922	0.0490028	1.09912
USA	USA commercially available	el-capitan	flowers	16.4025	0.0636522	1.01671
USA	USA commercially available	el-capitan	flowers	13.5139	0.0507636	0.947056
USA	USA commercially available	el-capitan	flowers	14.7162	0.0553422	1.10321
USA	USA commercially available	el-capitan	flowers	16.8133	0.0514733	0.413149
USA	USA commercially available	el-capitan	flowers	22.1247	0.0771744	0.345128
USA	USA commercially available	el-capitan	flowers	20.6146	0.0690061	0.319662
USA	USA commercially available	el-capitan	flowers	18.7797	0.0455983	0.276859
USA	USA commercially available	el-capitan	flowers	17.9921	0.0666577	0.260045
USA	USA commercially available	electric-lemon-g	flowers	16.2337	0.0437464	1.3517
USA	USA commercially available	electric-lemon-g	flowers	18.5075	0.063933	1.07887
USA	USA commercially available	electric-lemon-g	flowers	17.544	0.065601	1.39104
USA	USA commercially available	electric-lemon-g	flowers	13.3228	0.0430219	1.20042
USA	USA commercially available		flowers	16.8697	0.0436754	1.57931
USA	USA commercially available		flowers	5.27268	10.304	0.595288
USA	USA commercially available		flowers	4.98925	9.99242	0.334771
USA	USA commercially available		flowers	4.49685	9.39355	0.38593
USA	USA commercially available		flowers	4.5275	9.61391	0.338461
USA	USA commercially available	extreme-cream	flowers	18.108	0.0391696	1.02614
USA	USA commercially available		flowers	20.5582	0.0462055	0.777422
USA	USA commercially available		flowers	13.8264	0.0603802	0.552452
USA	USA commercially available		flowers	15.6219	0.0827467	0.599039
USA	USA commercially available	face-off-og	flowers	16.7343	0.0367121	0.578176
USA	USA commercially available	face-off-og	flowers	16.1817	0.0467542	0.859083
USA	USA commercially available		flowers	19.427	0.0796842	2.02333
USA	USA commercially available		flowers	17.4424	0.0447548	2.85803
USA	USA commercially available		flowers	20.3166	0.0650577	1.48693
USA	USA commercially available	fire-og	flowers	16.7588	0.060981	0.268562
USA	USA commercially available	fire-og	flowers	17.2591	0.0807899	0.403952
USA	USA commercially available	fire-og	flowers	12.4621	0.0388837	0.30816
USA	USA commercially available	firestarter	flowers	20.3067	0.0523283	0.924916
USA	USA commercially available	firestarter	flowers	21.3431	0.0619703	1.31977
USA	USA commercially available	firestarter	flowers	20.55	0.0662599	0.893325
USA	USA commercially available	flight-813	flowers	16.233	0.0632087	0.651013
USA	USA commercially available	flight-813	flowers	17.5722	0.0561236	0.771547
USA	USA commercially available	florida-lemons	flowers	14.3706	0.0503085	2.21688
USA	USA commercially available		flowers	21.8035	0.0481598	0.935822
USA	USA commercially available	forbidden-fruit	flowers	11.3373	0.0225096	0.357193
USA	USA commercially available		flowers	19.8081	0.0554677	2.03257
USA	USA commercially available		flowers	17.6264	0.0555179	0.756484
USA	USA commercially available		flowers	18.0039	0.053661	0.501466
USA	USA commercially available		flowers	18.121	0.0450151	0.463045
USA	USA commercially available		flowers	20.5575	0.0595533	0.560999
USA	USA commercially available		flowers	17.9152	0.0501379	1.14169
USA	USA commercially available	frosted-cherry-cookies	flowers	22.7621	0.0796448	0.537044
USA	USA commercially available	frosted-cherry-cookies	flowers	15.7088	10.5265	0.63193
USA	USA commercially available	frosted-cherry-cookies	flowers	13.3602	8.60225	0.560711
USA	USA commercially available	frosted-cherry-cookies	flowers	12.3866	8.52503	0.654334
USA	USA commercially available	frosted-cherry-cookies	flowers	11.7221	8.15348	0.53767
USA	USA commercially available	frosted-cherry-cookies	flowers	11.9108	8.89034	0.607304
USA	USA commercially available	frosted-cherry-cookies	flowers	13.3093	9.02695	0.64987
USA	USA commercially available	frosted-cherry-cookies	flowers	16.3095	11.7074	0.479239
USA	USA commercially available	frosted-cherry-cookies	flowers	16.0761	10.9914	0.271642
USA	USA commercially available	frosted-cherry-cookies	flowers	11.9767	8.35613	0.27907
USA	USA commercially available	frosted-lemons	flowers	14.8177	0.0345282	1.73423
USA	USA commercially available	frosted-lemons	flowers	18.6179	0.0599	2.26308
USA	USA commercially available	frosted-lemons	flowers	17.1641	0.0525636	1.6882
USA	USA commercially available	frosted-lemons	flowers	18.8466	0.0764717	0.595841
USA	USA commercially available	frosted-lemons	flowers	14.3081	0.0598483	1.54575
USA	USA commercially available	frosted-lemons	flowers	17.9738	0.0830204	0.538036
USA	USA commercially available	frosted-lemons	flowers	13.2228	0.0439801	1.52708
USA	USA commercially available	frosted-lemons	flowers	18.7473	0.0503861	0.795068
USA	USA commercially available	frozen-tangerines	flowers	15.8928	0.0417338	0.625549
USA	USA commercially available	frozen-tangerines	flowers	16.4982	0.0520197	0.591899
USA	USA commercially available	frozen-tangerines	flowers	16.0882	0.0422059	0.634901
USA	USA commercially available	frozen-tangerines	flowers	17.2795	0.0404606	0.51405
USA	USA commercially available	frozen-tangerines	flowers	17.199	0.046934	0.496809
USA	USA commercially available	frozen-tangerines	flowers	15.2163	0.0338323	0.428621
USA	USA commercially available	fruit-punch	flowers	18.6019	0.0425865	1.93618
USA	USA commercially available	fruit-punch	flowers	20.381	0.0525189	1.92863
USA	USA commercially available	fruit-punch	flowers	16.1902	0.0439223	1.63731
USA	USA commercially available	fruit-punch	flowers	16.0819	0.0546514	1.79527
USA	USA commercially available	fruit-punch	flowers	17.9689	0.0674497	1.93442
USA	USA commercially available	fruit-punch	flowers	15.479	0.0525844	1.71573
USA	USA commercially available	fruit-rollupz	flowers	14.8828	0.03902	0.580643
USA	USA commercially available	fpog	flowers	21.3832	0.0685097	1.09411
USA	USA commercially available	fpog	flowers	16.8166	0.0753384	0.854844
USA	USA commercially available	fpog	flowers	19.5268	0.0486649	0.922635
USA	USA commercially available	fpog	flowers	18.8053	0.0556802	0.932705
USA	USA commercially available	fpog	flowers	15.0759	0.0773643	0.748215
USA	USA commercially available	fpog	flowers	16.7622	0.041489	0.503115
USA	USA commercially available	fpog	flowers	18.5222	0.0746879	0.815176
USA	USA commercially available	fpog	flowers	18.9869	0.0633737	0.814404
USA	USA commercially available	fpog	flowers	14.217	0.0340274	1.07958
USA	USA commercially available	fpog	flowers	23.0455	0.0638594	0.301058
USA	USA commercially available	fpog	flowers	16.8068	0.0525682	1.41362
USA	USA commercially available		flowers	14.8058	0.0572474	1.44156
USA	USA commercially available		flowers	17.8423	0.0569182	0.975674
USA	USA commercially available		flowers	14.9027	0.0666876	1.06089
USA	USA commercially available		flowers	15.9364	0.0548493	0.995489
USA	USA commercially available		flowers	18.4348	0.0532323	0.3746
USA	USA commercially available		flowers	16.0087	0.0473999	0.372892
USA	USA commercially available	g-13	flowers	16.9306	0.0473263	1.46497
USA	USA commercially available	g-13	flowers	21.992	0.0526383	1.04769
USA	USA commercially available	g-13	flowers	21.5297	0.0649533	0.830781
USA	USA commercially available	g-13	flowers	24.3887	0.0656653	0.920808
USA	USA commercially available	g-13	flowers	22.0624	0.0930441	1.04055
USA	USA commercially available	g-13	flowers	21.5562	0.0903738	1.04884
USA	USA commercially available	g-13	flowers	22.3774	0.0746875	1.05313
USA	USA commercially available	g-13	flowers	22.9932	0.0594911	1.66212
USA	USA commercially available	g-13	flowers	23.5381	0.0780703	0.758846
USA	USA commercially available	g-13	flowers	21.6288	0.0913292	1.23314
USA	USA commercially available	g-13	flowers	21.2643	0.0826944	0.9979
USA	USA commercially available	g-13	flowers	21.4513	0.045843	0.764698
USA	USA commercially available	g-13	flowers	21.4141	0.0632161	0.714183
USA	USA commercially available	g-13	flowers	20.2836	0.0884408	1.76303
USA	USA commercially available	g-13	flowers	19.4938	0.066489	0.698315
USA	USA commercially available	g-13	flowers	20.9438	0.0721932	0.66847
USA	USA commercially available	g-13	flowers	23.7834	0.0735072	0.920735
USA	USA commercially available	og-cheese	flowers	14.0846	0.0377615	0.574297
USA	USA commercially available	og-cheese	flowers	15.1377	0.0449024	0.371581
USA	USA commercially available		flowers	10.8762	0.0221589	0.655641
USA	USA commercially available	g-13	flowers	19.1665	0.0557625	1.22029
USA	USA commercially available		flowers	17.8303	0.039533	0.413765
USA	USA commercially available		flowers	20.1829	0.041592	0.937327
USA	USA commercially available		flowers	24.6473	0.0599933	1.32676
USA	USA commercially available		flowers	21.4291	0.0571032	0.890658
USA	USA commercially available		flowers	18.0245	0.0605436	0.936732
USA	USA commercially available		flowers	20.9309	0.0644649	0.651859
USA	USA commercially available	agape	flowers	20.5185	0.0600792	0.721916
USA	USA commercially available	agape	flowers	22.6754	0.0629269	0.642826
USA	USA commercially available	agape	flowers	22.6707	0.0693553	0.77797
USA	USA commercially available	garlic-breath	flowers	24.4125	0.0695731	0.733681
USA	USA commercially available	garlic-breath	flowers	24.6962	0.075941	1.03441
USA	USA commercially available	garlic-breath	flowers	25.0447	0.0736745	1.01241
USA	USA commercially available	garlicane	flowers	27.3953	0.0658639	0.368667
USA	USA commercially available	gsc	flowers	21.0909	0.0625045	0.94517
USA	USA commercially available	granddaddy-purple	flowers	15.6664	0.0361413	0.680157
USA	USA commercially available	granddaddy-purple	flowers	5.9013	7.86211	0.303186
USA	USA commercially available	geezy	flowers	28.5653	0.0722319	1.66482
USA	USA commercially available	geezy	flowers	23.7809	0.0721005	1.10386
USA	USA commercially available	geezy	flowers	22.313	0.0531202	0.827283
USA	USA commercially available	geezy	flowers	25.5884	0.085076	0.799667
USA	USA commercially available	geezy	flowers	20.1394	0.0516987	0.739892
USA	USA commercially available	geezy	flowers	20.0359	0.0613113	0.69957
USA	USA commercially available	geezy	flowers	19.7826	0.0590526	0.701595
USA	USA commercially available	geezy	flowers	23.9812	0.0705724	1.02112
USA	USA commercially available	geezy	flowers	22.3811	0.0810397	0.666516
USA	USA commercially available	geezy	flowers	23.0286	0.0766805	0.905574
USA	USA commercially available	geezy	flowers	26.3645	0.0714711	1.05866
USA	USA commercially available	geezy	flowers	24.9314	0.094353	1.05991
USA	USA commercially available	geezy	flowers	21.1689	0.0715381	0.568629
USA	USA commercially available	geezy	flowers	20.9731	0.0607765	0.293457
USA	USA commercially available	geezy	flowers	23.1213	0.0934933	0.688517
USA	USA commercially available	geezy	flowers	25.5842	0.0793496	0.612378
USA	USA commercially available	geezy	flowers	24.3677	0.0794857	0.546515
USA	USA commercially available	geezy	flowers	23.081	0.0980083	0.439078
USA	USA commercially available	geezy	flowers	21.8783	0.057453	0.322287
USA	USA commercially available	gelato	flowers	16.0776	0.0456828	0.913775
USA	USA commercially available	gelato	flowers	19.5116	0.058457	0.886438
USA	USA commercially available	gelato	flowers	18.1996	0.0489708	0.646863
USA	USA commercially available	gelato	flowers	21.0127	0.0665297	0.888767
USA	USA commercially available	gelato	flowers	17.0406	0.0554502	0.870655
USA	USA commercially available	gelato	flowers	17.8303	0.0570958	0.885471
USA	USA commercially available	original-glue	flowers	24.0772	0.0679591	0.72769
USA	USA commercially available	original-glue	flowers	22.6869	0.0760921	0.952015
USA	USA commercially available	original-glue	flowers	22.0214	0.0472158	0.573728
USA	USA commercially available	original-glue	flowers	16.3108	0.0460436	0.452838
USA	USA commercially available	original-glue	flowers	20.8107	0.0845719	0.488414
USA	USA commercially available	original-glue	flowers	19.2589	0.0623871	0.495666
USA	USA commercially available	original-glue	flowers	18.5574	0.0632102	1.00109
USA	USA commercially available	original-glue	flowers	19.6778	0.0423217	0.240193
USA	USA commercially available	original-glue	flowers	22.8488	0.0591917	0.391684
USA	USA commercially available	original-glue	flowers	23.2958	0.0802804	0.768737
USA	USA commercially available	original-glue	flowers	20.6385	0.0607598	0.203099
USA	USA commercially available	original-glue	flowers	18.4504	0.0465213	0.275289
USA	USA commercially available	original-glue	flowers	21.7794	0.0648795	0.591467
USA	USA commercially available	original-glue	flowers	22.6494	0.0737366	0.670168
USA	USA commercially available	original-glue	flowers	22.1816	0.057999	0.505871
USA	USA commercially available	original-glue	flowers	24.8575	0.0607943	0.611644
USA	USA commercially available	original-glue	flowers	19.8755	0.0444338	0.444336
USA	USA commercially available	original-glue	flowers	20.4376	0.0624051	0.388361
USA	USA commercially available	original-glue	flowers	10.1165	0.0367484	0.808269
USA	USA commercially available	original-glue	flowers	22.8877	0.0591607	0.357447
USA	USA commercially available	original-glue	flowers	20.9074	0.0499169	0.300204
USA	USA commercially available	original-glue	flowers	24.4771	0.0696411	0.409995
USA	USA commercially available	original-glue	flowers	19.0405	0.0465579	0.693004
USA	USA commercially available	original-glue	flowers	19.7804	0.0634607	0.550448
USA	USA commercially available	original-glue	flowers	22.8722	0.0628786	0.590685
USA	USA commercially available		flowers	24.2513	0.0949141	0.90121
USA	USA commercially available		flowers	21.8273	0.0750267	1.26379
USA	USA commercially available		flowers	25.5715	0.072672	1.29514
USA	USA commercially available		flowers	22.097	0.0473711	0.773205
USA	USA commercially available		flowers	17.5754	0.0373656	0.797657
USA	USA commercially available		flowers	23.4941	0.063033	1.15676
USA	USA commercially available		flowers	20.7864	0.0584914	0.812482
USA	USA commercially available		flowers	20.3268	0.0787381	0.888834
USA	USA commercially available		flowers	18.3339	0.0596879	0.982752
USA	USA commercially available		flowers	16.1529	0.072484	0.963653
USA	USA commercially available		flowers	16.7212	0.0638786	0.889672
USA	USA commercially available		flowers	23.2669	0.0773607	1.25079
USA	USA commercially available		flowers	18.4569	0.0839671	0.865709
USA	USA commercially available		flowers	19.2268	0.068086	1.04014
USA	USA commercially available		flowers	19.9859	0.0753083	0.699894
USA	USA commercially available	ghetto-bird	flowers	13.8917	0.0401514	1.57372
USA	USA commercially available	ghetto-bird	flowers	15.4903	0.0452777	1.90556
USA	USA commercially available		flowers	18.2463	0.056138	0.793724
USA	USA commercially available	ghost-og	flowers	27.7714	0.0684501	1.08861
USA	USA commercially available	ghost-og	flowers	22.1447	0.0755019	0.514669
USA	USA commercially available	ghost-train-haze	flowers	19.7863	0.0820483	1.88902
USA	USA commercially available	ghost-train-haze	flowers	20.5221	0.0717769	2.1792
USA	USA commercially available	ghost-train-haze	flowers	17.6347	0.0616735	1.55944
USA	USA commercially available	ghost-train-haze	flowers	21.6918	0.0526775	1.26
USA	USA commercially available	ghost-train-haze	flowers	20.9246	0.0627338	1.1669
USA	USA commercially available		flowers	13.3727	0.077289	0.639578
USA	USA commercially available		flowers	13.6886	0.0706638	0.614729
USA	USA commercially available		flowers	14.4489	0.0493332	0.751759
USA	USA commercially available	gs-juice	flowers	16.7678	0.0491793	1.09029
USA	USA commercially available	gsc	flowers	13.3163	0.0329938	0.663801
USA	USA commercially available	gsc	flowers	22.603	0.0629252	1.03449
USA	USA commercially available	gsc	flowers	18.3384	0.0471697	0.563339
USA	USA commercially available	gsc	flowers	23.2161	0.0734618	1.12415
USA	USA commercially available	gsc	flowers	17.567	0.0745216	0.720265
USA	USA commercially available	gsc	flowers	19.4389	0.0642753	0.886953
USA	USA commercially available	gsc	flowers	19.013	0.0442577	1.41156
USA	USA commercially available	gsc	flowers	20.6963	0.0577794	0.651376
USA	USA commercially available	gsc	flowers	21.9035	0.0528307	1.09032
USA	USA commercially available	gsc	flowers	17.4679	0.050598	0.452777
USA	USA commercially available	gsc	flowers	12.2379	0.0358973	0.46936
USA	USA commercially available	gsc	flowers	16.5595	0.0377901	0.267644
USA	USA commercially available	gsc	flowers	21.1142	0.0642554	1.09445
USA	USA commercially available	gsc	flowers	17.5216	0.0673085	1.40398
USA	USA commercially available	gsc	flowers	17.3378	0.0561044	0.828978
USA	USA commercially available	gsc	flowers	20.0592	0.0590083	0.168592
USA	USA commercially available	gsc	flowers	12.9053	0.0489688	0.309906
USA	USA commercially available	gsc	flowers	21.8847	0.0677707	0.988621
USA	USA commercially available	gsc	flowers	15.9153	0.0948007	1.19774
USA	USA commercially available	gsc	flowers	19.4356	0.0595459	1.11122
USA	USA commercially available	gsc	flowers	16.2178	0.0528355	1.22911
USA	USA commercially available	gsc	flowers	14.4463	10.335	0.640834
USA	USA commercially available	gsc	flowers	13.3253	0.0306745	0.440437
USA	USA commercially available	gsc	flowers	17.7547	0.0574809	0.73021
USA	USA commercially available	gsc	flowers	21.7645	0.0601866	0.897172
USA	USA commercially available	gsc	flowers	22.5287	0.0488758	1.24133
USA	USA commercially available	gsc	flowers	17.8138	0.0401251	1.04088
USA	USA commercially available	gsc	flowers	16.4325	0.0435322	0.893314
USA	USA commercially available	gsc	flowers	17.4396	0.0853586	0.696905
USA	USA commercially available	gsc	flowers	18.8463	0.0621684	0.430432
USA	USA commercially available	glass-slipper	flowers	14.1669	0.0728768	0.333
USA	USA commercially available		flowers	19.6016	0.0757696	0.791945
USA	USA commercially available	glueberry	flowers	19.0798	0.0553884	0.608153
USA	USA commercially available		flowers	20.5091	0.0718394	0.77389
USA	USA commercially available		flowers	20.0364	0.0516302	0.680087
USA	USA commercially available		flowers	16.301	0.0483425	1.67497
USA	USA commercially available	god-bud	flowers	14.09	0.0346381	0.756308
USA	USA commercially available	god-bud	flowers	15.1532	0.0442731	0.328026
USA	USA commercially available	god-bud	flowers	16.3826	0.0377935	0.42359
USA	USA commercially available	god-bud	flowers	15.2645	0.0535767	0.771698
USA	USA commercially available	gods-gift	flowers	17.9829	0.0393171	0.496256
USA	USA commercially available	gods-gift	flowers	14.7396	0.0370027	0.443997
USA	USA commercially available	gods-gift	flowers	17.9725	0.0339145	0.69143
USA	USA commercially available	gods-gift	flowers	20.9529	0.052967	0.73733
USA	USA commercially available	gods-gift	flowers	16.416	0.0516787	0.515503
USA	USA commercially available	gods-gift	flowers	16.1911	0.0435144	0.508132
USA	USA commercially available	gods-gift	flowers	14.7655	0.0393366	0.480564
USA	USA commercially available	gods-gift	flowers	15.623	0.0586221	0.594455
USA	USA commercially available	gods-gift	flowers	16.4224	0.0416486	0.443173
USA	USA commercially available	gods-gift	flowers	16.453	0.0473645	0.537848
USA	USA commercially available	gods-gift	flowers	16.4311	0.0530097	0.557029
USA	USA commercially available		flowers	17.4332	0.0392078	1.33606
USA	USA commercially available		flowers	13.7618	0.0374344	0.482704
USA	USA commercially available		flowers	11.4656	0.0294763	0.607317
USA	USA commercially available		flowers	11.9725	0.0280522	0.119024
USA	USA commercially available	gold-leaf	flowers	18.33	0.0484481	0.754046
USA	USA commercially available	gold-leaf	flowers	15.3388	0.0308407	1.80812
USA	USA commercially available	gold-leaf	flowers	17.7893	0.0517579	0.813161
USA	USA commercially available	golden-cobra	flowers	21.7874	0.0848012	1.2548
USA	USA commercially available	golden-cobra	flowers	18.9652	0.0565395	1.2451
USA	USA commercially available	golden-goat	flowers	9.02291	0	0.726249
USA	USA commercially available	golden-goat	flowers	19.1492	0.0475798	0.407832
USA	USA commercially available	golden-goat	flowers	21.4635	0.0532983	0.527371
USA	USA commercially available	golden-goat	flowers	21.8284	0.0588595	0.418825
USA	USA commercially available	golden-goat	flowers	19.339	0.0579787	1.03663
USA	USA commercially available	golden-goat	flowers	18.4624	0.0797465	0.763848
USA	USA commercially available	golden-goat	flowers	9.53486	0.032685	0.936643
USA	USA commercially available	golden-goat	flowers	18.8477	0.0740892	0.143167
USA	USA commercially available	golden-goat	flowers	21.1326	0.0701315	0.0838975
USA	USA commercially available	golden-goat	flowers	19.5874	0.0660244	0.155829
USA	USA commercially available	golden-lemon	flowers	19.4191	0.0474644	0.928324
USA	USA commercially available	golden-lemon	flowers	15.973	0.0530485	0.268728
USA	USA commercially available	goliath	flowers	21.6008	0.0565347	1.43641
USA	USA commercially available	gorilla-bomb	flowers	22.055	0.0632976	0.926026
USA	USA commercially available	gorilla-bomb	flowers	20.4475	0.0566497	0.930473
USA	USA commercially available	gorilla-bomb	flowers	19.2848	0.0485645	0.944099
USA	USA commercially available	gorilla-bomb	flowers	20.6695	0.0640007	1.03522
USA	USA commercially available	gorilla-bomb	flowers	22.6719	0.078953	0.70752
USA	USA commercially available	gorilla-bomb	flowers	19.2811	0.0454339	0.94041
USA	USA commercially available	gorilla-bomb	flowers	19.0137	0.0562737	0.365978
USA	USA commercially available	gorilla-og	flowers	22.4395	0.0685308	0.635536
USA	USA commercially available	gorilla-og	flowers	22.7766	0.0554328	0.481252
USA	USA commercially available	gorilla-og	flowers	21.0219	0.0503629	0.588852
USA	USA commercially available	gorilla-og	flowers	23.5638	0.0494432	0.569341
USA	USA commercially available	gorilla-og	flowers	22.2485	0.0579228	1.21144
USA	USA commercially available	gorilla-og	flowers	20.6043	0.0506947	0.904843
USA	USA commercially available	gorilla-og	flowers	21.4378	0.0713043	0.557324
USA	USA commercially available	gorilla-og	flowers	19.8271	0.06897	0.900029
USA	USA commercially available	gorilla-og	flowers	25.4853	0.0672616	0.801613
USA	USA commercially available	gorilla-blue	flowers	20.2267	0.0520167	0.61006
USA	USA commercially available	gorilla-grapes	flowers	18.1438	0.0579688	0.371619
USA	USA commercially available	gorilla-grapes	flowers	15.7625	0.0468569	0.448372
USA	USA commercially available	original-glue	flowers	13.6583	0.0376224	0.171212
USA	USA commercially available	original-glue	flowers	21.21	0.0462696	0.59592
USA	USA commercially available	original-glue	flowers	18.0619	0.0509339	0.465551
USA	USA commercially available	original-glue	flowers	16.8934	0.0348992	0.404184
USA	USA commercially available	original-glue	flowers	18.5821	0.0494314	0.774192
USA	USA commercially available	original-glue	flowers	18.229	0.0742469	0.334703
USA	USA commercially available	original-glue	flowers	21.3918	0.0669336	0.43624
USA	USA commercially available	original-glue	flowers	21.3108	0.0449969	0.493334
USA	USA commercially available	original-glue	flowers	20.4022	0.0449137	0.997822
USA	USA commercially available	original-glue	flowers	20.498	0.0897189	1.00217
USA	USA commercially available	original-glue	flowers	21.0851	0.0786323	0.871802
USA	USA commercially available	original-glue	flowers	19.8382	0.0722433	0.395549
USA	USA commercially available	original-glue	flowers	18.7276	0.0497186	0.458296
USA	USA commercially available	original-glue	flowers	21.9688	0.0512969	0.550505
USA	USA commercially available	original-glue	flowers	20.2292	0.0466724	0.548481
USA	USA commercially available	original-glue	flowers	17.7254	0.0475006	0.913763
USA	USA commercially available	original-glue	flowers	22.9753	0.0569091	0.722471
USA	USA commercially available	original-glue	flowers	18.9221	0.0569396	0.370313
USA	USA commercially available	original-glue	flowers	16.8972	0.0341608	0.494409
USA	USA commercially available	original-glue	flowers	20.7466	0.081583	0.319973
USA	USA commercially available	original-glue	flowers	18.1094	0.0511081	0.330933
USA	USA commercially available	original-glue	flowers	22.6537	0.0958001	0.775405
USA	USA commercially available	original-glue	flowers	13.116	0.0625345	0.276937
USA	USA commercially available	original-glue	flowers	14.4282	0.0638018	0.325503
USA	USA commercially available	original-glue	flowers	14.5399	0.0648564	0.567621
USA	USA commercially available	original-glue	flowers	13.3344	0.0463142	0.118166
USA	USA commercially available	original-glue	flowers	19.1614	0.0530802	0.516736
USA	USA commercially available	original-glue	flowers	21.7656	0.0613984	0.599931
USA	USA commercially available	original-glue	flowers	16.3634	0.0505036	0.274263
USA	USA commercially available	original-glue	flowers	23.1228	0.0467785	0.419442
USA	USA commercially available	original-glue	flowers	19.6299	0.0743255	0.742323
USA	USA commercially available	original-glue	flowers	24.6598	0.081919	0.483789
USA	USA commercially available	original-glue	flowers	23.1986	0.0692548	0.391653
USA	USA commercially available	original-glue	flowers	20.3258	0.0902152	1.32454
USA	USA commercially available	original-glue	flowers	16.9662	0.0681749	0.402371
USA	USA commercially available	original-glue	flowers	19.9935	0.0627335	0.665183
USA	USA commercially available	original-glue	flowers	14.4531	0.0678474	0.603717
USA	USA commercially available	original-glue	flowers	13.8992	0.030549	0.49075
USA	USA commercially available	granddaddy-purple	flowers	15.7974	0.0458231	0.615469
USA	USA commercially available	granddaddy-purple	flowers	18.7582	0.0631744	0.996069
USA	USA commercially available	granddaddy-purple	flowers	15.3536	0.0583688	0.55652
USA	USA commercially available	granddaddy-purple	flowers	21.6699	0.082942	0.468505
USA	USA commercially available	granddaddy-purple	flowers	18.495	0.0828025	0.489813
USA	USA commercially available	grape-og	flowers	21.5432	0.0734245	0.559911
USA	USA commercially available	grape-og	flowers	20.0334	0.0518038	0.561908
USA	USA commercially available	grape-og	flowers	17.5525	0.0558805	0.484281
USA	USA commercially available	grape-og	flowers	19.8956	0.0694858	0.695023
USA	USA commercially available	grape-ape	flowers	11.6774	0.0283427	0.57501
USA	USA commercially available	grape-ape	flowers	19.8953	0.052322	0.977096
USA	USA commercially available	grape-ape	flowers	18.6988	0.0618775	0.591369
USA	USA commercially available	grape-ape	flowers	19.2979	0.0661951	0.515436
USA	USA commercially available	grape-ape	flowers	18.3116	0.0625876	0.415174
USA	USA commercially available	grape-ape	flowers	21.4767	0.0628462	0.844896
USA	USA commercially available	grape-ape	flowers	19.6398	0.0651935	0.510252
USA	USA commercially available	grape-ape	flowers	18.7752	0.0779525	0.394039
USA	USA commercially available	grape-ape	flowers	12.2676	0.0387984	0.946634
USA	USA commercially available	grape-ape	flowers	21.0031	0.0653068	1.06497
USA	USA commercially available	grape-ape	flowers	16.7403	0.0591519	0.281147
USA	USA commercially available	grape-crush	flowers	18.7324	0.0562075	0.864755
USA	USA commercially available	grape-god	flowers	18.6209	0.0472759	0.840813
USA	USA commercially available	grape-god	flowers	18.7637	0.0658502	0.311963
USA	USA commercially available	grape-god	flowers	13.7489	0.0518294	0.194325
USA	USA commercially available	grape-smuggler	flowers	16.0705	0.0512971	0.62528
USA	USA commercially available	grapefruit	flowers	8.9552	0.0262889	0.569598
USA	USA commercially available	grapefruit	flowers	8.10991	0.0307871	0.408265
USA	USA commercially available	grapefruit	flowers	16.3585	0.0798385	0.579787
USA	USA commercially available		flowers	14.0381	0.0337094	0.855877
USA	USA commercially available		flowers	20.3902	0.0488427	0.757947
USA	USA commercially available		flowers	16.224	0.0451392	0.343615
USA	USA commercially available		flowers	21.4986	0.0620465	0.331919
USA	USA commercially available		flowers	18.0959	0.0604719	0.415518
USA	USA commercially available	grapefruit	flowers	16.0244	0.0431821	0.679389
USA	USA commercially available	grease-monkey	flowers	22.9056	0.0463522	0.937692
USA	USA commercially available	grease-monkey	flowers	26.0106	0.0882816	1.20113
USA	USA commercially available	grease-monkey	flowers	23.2672	0.0642513	0.624095
USA	USA commercially available	grease-monkey	flowers	23.8988	0.0627292	0.93486
USA	USA commercially available	grease-monkey	flowers	19.5307	0.0397587	0.776726
USA	USA commercially available	grease-monkey	flowers	22.1504	0.0602499	0.833121
USA	USA commercially available	grease-monkey	flowers	23.4619	0.060309	0.718886
USA	USA commercially available	grease-monkey	flowers	27.8986	0.0762785	1.01443
USA	USA commercially available	grease-monkey	flowers	25.3302	0.0749195	0.990815
USA	USA commercially available	grease-monkey	flowers	21.1009	0.0605038	0.948296
USA	USA commercially available	grease-monkey	flowers	22.9438	0.0708438	0.74142
USA	USA commercially available	grease-monkey	flowers	21.5569	0.094476	0.494975
USA	USA commercially available	grease-monkey	flowers	19.8581	0.0660622	0.618364
USA	USA commercially available	grease-monkey	flowers	22.5223	0.0664157	0.432058
USA	USA commercially available	white-shark	flowers	13.6369	0.0384318	0.412661
USA	USA commercially available	green-candy	flowers	13.5932	0.0476011	0.579456
USA	USA commercially available	green-candy	flowers	17.7732	0.0542466	1.48404
USA	USA commercially available	green-crack	flowers	20.5226	0.0579638	1.00786
USA	USA commercially available	green-crack	flowers	19.828	0.0511428	1.09545
USA	USA commercially available	green-crack	flowers	18.2708	0.0478364	0.929531
USA	USA commercially available	green-crack	flowers	20.2233	0.0549874	1.21469
USA	USA commercially available	green-crack	flowers	20.1868	0.0522553	1.13587
USA	USA commercially available	green-crack	flowers	21.5019	0.0499505	1.21942
USA	USA commercially available	green-crack	flowers	22.0458	0.0489941	1.32179
USA	USA commercially available	green-crack	flowers	20.9256	0.0801243	1.34341
USA	USA commercially available	green-crack	flowers	19.5069	0.0551716	1.15616
USA	USA commercially available	green-crack	flowers	14.6021	0.0480242	1.29269
USA	USA commercially available	green-crack	flowers	16.9712	0.0496564	1.17336
USA	USA commercially available	green-crack	flowers	19.7132	0.0525013	1.16014
USA	USA commercially available	green-crack	flowers	18.1363	0.0464341	0.832824
USA	USA commercially available	green-crack	flowers	18.165	0.0462171	1.1121
USA	USA commercially available	green-crack	flowers	18.2038	0.0604995	1.40251
USA	USA commercially available	green-crack	flowers	20.842	0.0568808	1.43942
USA	USA commercially available	green-crack	flowers	16.723	0.0496016	0.811454
USA	USA commercially available	green-crack	flowers	21.3361	0.052237	1.43869
USA	USA commercially available	green-crack	flowers	15.6167	0.0411257	0.851607
USA	USA commercially available	green-crack	flowers	16.0674	0.0500731	0.811092
USA	USA commercially available	green-crack	flowers	18.8714	0.0480296	1.11281
USA	USA commercially available	green-crack	flowers	19.1441	0.0583841	1.08222
USA	USA commercially available	green-crack	flowers	21.8276	0.0497654	1.31546
USA	USA commercially available	green-crack	flowers	17.4765	0.0448967	0.865404
USA	USA commercially available	green-crack	flowers	19.0078	0.0502131	1.08768
USA	USA commercially available	green-crack	flowers	15.6481	0.0540683	0.747939
USA	USA commercially available	green-crack	flowers	13.791	0.0468073	0.70542
USA	USA commercially available	green-crack	flowers	19.2472	0.0644784	0.560339
USA	USA commercially available	green-crack	flowers	19.3032	0.0491445	1.21781
USA	USA commercially available	green-crack	flowers	17.4807	0.0485796	0.824465
USA	USA commercially available	green-crack	flowers	24.3817	0.0575659	1.39481
USA	USA commercially available	green-crack	flowers	20.1834	0.0587354	2.3177
USA	USA commercially available	green-crack	flowers	19.7046	0.0408604	1.18254
USA	USA commercially available	green-crack	flowers	21.6097	0.0770849	1.39469
USA	USA commercially available	green-crack	flowers	19.615	0.0538674	1.04348
USA	USA commercially available	green-crack	flowers	18.7799	0.0442	0.985523
USA	USA commercially available	green-crack	flowers	15.2972	0.0525089	0.771317
USA	USA commercially available	green-crack	flowers	21.8723	0.0542804	0.854226
USA	USA commercially available	green-crack	flowers	21.7242	0.0827376	1.26149
USA	USA commercially available	green-crack	flowers	18.6099	0.0565758	0.884121
USA	USA commercially available	green-crack	flowers	15.5969	0.0385542	1.1948
USA	USA commercially available	green-crack	flowers	20.8912	0.0672706	1.26102
USA	USA commercially available	green-crack	flowers	17.891	0.0731883	0.76074
USA	USA commercially available	green-crack	flowers	20.2064	0.0520337	0.957139
USA	USA commercially available	green-crack	flowers	15.8833	0.0714203	1.39062
USA	USA commercially available	green-crack	flowers	16.7936	0.0882796	1.41235
USA	USA commercially available	green-crack	flowers	0.05	0	0
USA	USA commercially available	green-crack	flowers	18.5488	0.090916	0.830324
USA	USA commercially available	green-crack	flowers	17.2023	0.0748374	0.90473
USA	USA commercially available	green-crack	flowers	19.9276	0.0804247	1.05258
USA	USA commercially available	green-crack	flowers	16.9268	0.0574627	0.834502
USA	USA commercially available	green-crack	flowers	22.4204	0.118434	0.957876
USA	USA commercially available	green-crack	flowers	19.8867	0.0649168	0.884136
USA	USA commercially available	green-crack	flowers	6.83022	0.060308	0.190292
USA	USA commercially available	green-crack	flowers	10.247	0.0683135	0.19118
USA	USA commercially available	green-crack	flowers	19.2038	0.0535734	1.24916
USA	USA commercially available	green-crack	flowers	6.19657	0.0195381	0.110761
USA	USA commercially available	green-crack	flowers	18.9819	0.0555796	1.47746
USA	USA commercially available	green-crack	flowers	18.8093	0.0473167	0.940934
USA	USA commercially available	green-crack	flowers	18.609	0.072027	1.09202
USA	USA commercially available	green-crack	flowers	18.2108	0.0423865	0.814573
USA	USA commercially available	green-crack	flowers	17.3386	0.0513849	1.37299
USA	USA commercially available	green-crack	flowers	17.8901	0.0471338	1.04741
USA	USA commercially available	green-crack	flowers	17.6255	0.0513026	0.582468
USA	USA commercially available	green-crack	flowers	13.8126	0.0550283	1.7035
USA	USA commercially available	green-crack	flowers	18.1228	0.043687	0.859327
USA	USA commercially available	green-crack	flowers	19.3631	0.0442136	0.345989
USA	USA commercially available	green-crack	flowers	20.8783	0.0808257	0.54792
USA	USA commercially available	green-crack	flowers	16.7211	0.0567605	1.09428
USA	USA commercially available	green-crack	flowers	18.3337	0.0651979	1.32668
USA	USA commercially available	green-crack	flowers	25.1681	0.0867252	1.30971
USA	USA commercially available	green-crack	flowers	17.5734	0.0523873	0.28321
USA	USA commercially available	green-crack	flowers	16.8126	0.0506715	0.93295
USA	USA commercially available	green-crack	flowers	16.3391	0.0543379	0.977354
USA	USA commercially available	green-crack	flowers	17.1443	0.0566711	0.278947
USA	USA commercially available	green-haze	flowers	17.2124	0.0503535	0.349524
USA	USA commercially available	green-love-potion	flowers	15.8233	0.0558856	0.488518
USA	USA commercially available	green-drop	flowers	18.1262	0.0471001	1.66869
USA	USA commercially available		flowers	16.1558	0.0941372	2.44231
USA	USA commercially available	grilled-cheese	flowers	21.2955	0.061645	0.717869
USA	USA commercially available	grilled-cheese	flowers	22.8031	0.0582906	0.942389
USA	USA commercially available	grilled-cheese	flowers	22.9365	0.0543277	0.918534
USA	USA commercially available	grilled-cheese	flowers	19.732	0.0514991	0.866212
USA	USA commercially available	grilled-cheese	flowers	20.9464	0.0548401	0.96869
USA	USA commercially available	grilled-cheese	flowers	17.1551	0.0554185	0.596437
USA	USA commercially available	grilled-cheese	flowers	18.2286	0.0540068	0.778206
USA	USA commercially available	grilled-cheese	flowers	18.4448	0.0487318	0.596046
USA	USA commercially available	grilled-cheese	flowers	17.8582	0.0504786	0.62799
USA	USA commercially available	grilled-cheese	flowers	19.3841	0.0519356	0.700708
USA	USA commercially available	grilled-cheese	flowers	20.8675	0.058054	0.82476
USA	USA commercially available	grilled-cheese	flowers	20.8426	0.057025	0.853972
USA	USA commercially available	grilled-cheese	flowers	21.9823	0.0684725	0.661236
USA	USA commercially available	grimace-og	flowers	14.627	0.0351636	0.344135
USA	USA commercially available		flowers	24.3194	0.0623866	1.4639
USA	USA commercially available		flowers	12.2758	0.0536257	0.805339
USA	USA commercially available		flowers	15.5252	0.0587181	2.10399
USA	USA commercially available	gsc	flowers	14.1206	0.0306708	0.379433
USA	USA commercially available	gsc	flowers	17.026	0.0370849	0.761549
USA	USA commercially available	gsc	flowers	20.4198	0.0468272	0.330874
USA	USA commercially available	gsc	flowers	16.809	0.0464857	0.652574
USA	USA commercially available	gsc	flowers	20.1956	0.0518641	0.592457
USA	USA commercially available	gsc	flowers	22.4968	0.0659134	0.402835
USA	USA commercially available	gsc	flowers	21.5859	0.0457807	0.379427
USA	USA commercially available	gsc	flowers	14.4899	0.0392679	1.01736
USA	USA commercially available	gsc	flowers	18.5828	0.0439337	0.565693
USA	USA commercially available	gsc	flowers	17.5037	0.0547326	0.511091
USA	USA commercially available	gsc	flowers	18.3664	0.0568329	0.896644
USA	USA commercially available	gsc	flowers	18.443	0.0888975	0.661519
USA	USA commercially available	gsc	flowers	20.8139	0.0686081	0.504747
USA	USA commercially available	gsc	flowers	20.007	0.0661086	0.64569
USA	USA commercially available	gsc	flowers	18.5966	0.0450429	0.265023
USA	USA commercially available	gsc	flowers	19.4615	0.0469765	0.182725
USA	USA commercially available	gsc	flowers	17.8427	0.0794167	0.270772
USA	USA commercially available	gsc	flowers	14.7322	0.0610863	1.29138
USA	USA commercially available	gsc	flowers	19.0323	0.0470473	0.206253
USA	USA commercially available	gsc	flowers	17.4456	0.0481809	0.855377
USA	USA commercially available	gsc	flowers	20.3166	0.0636379	0.36405
USA	USA commercially available	gsc	flowers	17.1688	0.0698158	0.42347
USA	USA commercially available	starburst	flowers	12.2508	8.50453	0.55162
USA	USA commercially available	starburst	flowers	12.404	9.7624	0.506209
[truncated: 88,157 more rows]
